# Supplementary material for: Bis(4-amino­pyridinium) tetra­chlorido­cobaltate(II)
Source: Acta Crystallogr Sect E Struct Rep Online. 2009 Apr 18;65(Pt 5):m521. doi: 10.1107/S1600536809013270 (PMC2977578; doi:10.1107/S1600536809013270)
Supplement: Supplementary file 1 [file e-65-0m521-sup1.cif]

##############################################################################
###                                                                        ###
###        Electronic paper (Acta Crystallographica Section E)             ###
###                                                                        ###
##############################################################################
#                                                                            #
# This CIF contains the data in a paper accepted for publication in Acta     #
# Crystallographica Section E. It conforms to the requirements of Notes      #
# for Authors for Section E, and has been peer reviewed under the auspices   #
# of the IUCr Commission on Journals.                                        #
#                                                                            #
# Full details of the Crystallographic Information File format               #
# are given in the paper "The Crystallographic Information File (CIF):       #
# a New Standard Archive File for Crystallography" by S. R. Hall, F. H.      #
# Allen and I. D. Brown [Acta Cryst. (1991), A47, 655-685].                  #
#                                                                            #
# The current version of the core CIF dictionary is obtainable from          #
# ftp://ftp.iucr.org/pub/cif_core.dic. The current version number is 2.4.    #
#                                                                            #
# Software is freely available for graphical display of the structure(s) in  #
# this CIF.  For information consult the CIF home page http://www.iucr.org/  #
# cif/home.html                                                              #
#                                                                            #
# This file may be used for bona fide research purposes within the           #
# scientific community so long as proper attribution is given to the journal # 
# article from which it was obtained.                                        #
#                                                                            #
##############################################################################
                                             
data_global
_audit_creation_method     'form.cif (version 2.0)'
_journal_data_validation_number     ?
_journal_date_recd_electronic     2009-04-05
_journal_date_accepted     2009-04-07
_journal_name_full     'Acta Crystallographica, Section E'
_journal_year     2009
_journal_volume     65
_journal_issue      5
_journal_page_first     m521
_journal_page_last     m521
_journal_paper_category     QM
_journal_coeditor_code     BT2925
_publ_contact_author_name     'Samuel Robinson Jebas'
_publ_contact_author_address
;
Department of Physics
Kaunya University
Karunya Nagar
Coimbatore 641114
Tamilnadu
India.
;
_publ_contact_author_email     'jebas2@gmail.com'
_publ_contact_author_fax     '?'
_publ_contact_author_phone     '+91944329038'
_publ_section_title
;
Bis(4-aminopyridinium) tetrachloridocobalt(II)
;
loop_
    _publ_author_name
    _publ_author_address
    'Samuel Robinson Jebas'
;
     Department of Physics
     Karunya University
     Karunya Nagar
     Coimbatore 641 114
     India
;
    'A. Sinthiya'
;
     Department of Electronics
     St. Josephs College
     Tiruchirappalli 620 002
     India
;
    'Ravindran Durai Nayagam, B.'
;
     Department of Chemistry
     Popes College
     Sawyerpuram 628 251
     Tamilnadu
     India
;
    'Dieter Schollmeyer'
;
    Institut f\"ur Organische Chemie
    Universit\"at Mainz
    Duesbergweg 10-14
    55099 Mainz
    Germany
;
    'S. Alfred Cecil Raj'
;
    Department of Physics
    St. Josephs College
    Tiruchirappalli 620 002
    India
;
data_I
_audit_creation_method     SHELXL-97
_chemical_name_systematic
;
Bis(4-aminopyridinium) tetrachloridocobalt(II)
;
_chemical_name_common
;
;
_chemical_formula_moiety     '2(C5 H7 N2 +), Cl4 Co1 2-'
_chemical_formula_sum     'C10 H14 Cl4 Co N4'
_chemical_formula_iupac     '(C5 H7 N2)2 [Co Cl4]'
_chemical_formula_weight     390.98
_chemical_melting_point     ?
_symmetry_cell_setting     orthorhombic
_symmetry_space_group_name_H-M     'P 21 21 21'
_symmetry_space_group_name_Hall     'P 2ac 2ab'
loop_
    _symmetry_equiv_pos_as_xyz
    'x, y, z'
    '-x+1/2, -y, z+1/2'
    'x+1/2, -y+1/2, -z'
    '-x, y+1/2, -z+1/2'
_cell_length_a     15.0051(12)
_cell_length_b     14.9751(12)
_cell_length_c     7.1723(6)
_cell_angle_alpha     90.00
_cell_angle_beta     90.00
_cell_angle_gamma     90.00
_cell_volume     1611.6(2)
_cell_formula_units_Z     4
_cell_measurement_reflns_used     9192
_cell_measurement_theta_min     2.7
_cell_measurement_theta_max     27.8
_cell_measurement_temperature     173(2)
_exptl_crystal_description     block
_exptl_crystal_colour     blue
_exptl_crystal_size_max     0.25
_exptl_crystal_size_mid     0.22
_exptl_crystal_size_min     0.17
_exptl_crystal_density_diffrn     1.611
_exptl_crystal_density_meas     ?
_exptl_crystal_density_method     'not measured'
_exptl_crystal_F_000     788
_exptl_absorpt_coefficient_mu     1.719
_exptl_absorpt_correction_type     multi-scan
_exptl_absorpt_process_details     '(SADABS; Bruker, 2008)'
_exptl_absorpt_correction_T_min     0.650
_exptl_absorpt_correction_T_max     0.746
_exptl_special_details
;
;
_diffrn_ambient_temperature     173(2)
_diffrn_radiation_type     MoK\a
_diffrn_radiation_wavelength     0.71073
_diffrn_radiation_monochromator     graphite
_diffrn_measurement_device_type     'Bruker APEXII SMART CCD'
_diffrn_measurement_device     '\k-geometry diffractometer'
_diffrn_measurement_method     'CCD scan'
_diffrn_detector_area_resol_mean     ?
_diffrn_reflns_number     45299
_diffrn_reflns_av_R_equivalents     0.0346
_diffrn_reflns_av_sigmaI/netI     0.0167
_diffrn_reflns_theta_min     1.36
_diffrn_reflns_theta_max     27.99
_diffrn_reflns_theta_full     27.99
_diffrn_measured_fraction_theta_max     0.999
_diffrn_measured_fraction_theta_full     0.999
_diffrn_reflns_limit_h_min     -19
_diffrn_reflns_limit_h_max     19
_diffrn_reflns_limit_k_min     -19
_diffrn_reflns_limit_k_max     19
_diffrn_reflns_limit_l_min     -9
_diffrn_reflns_limit_l_max     9
_diffrn_standards_number     ?
_diffrn_standards_interval_count     ?
_diffrn_standards_interval_time     ?
_diffrn_standards_decay_%     ?
_refine_special_details
;
Refinement of <i>F</i>^2^ against ALL reflections. The weighted <i>R</i>-factor
<i>wR</i> and goodness of fit <i>S</i> are based on <i>F</i>^2^, conventional
<i>R</i>-factors <i>R</i> are based on <i>F</i>, with <i>F</i> set to zero for
negative <i>F</i>^2^. The threshold expression of <i>F</i>^2^ >
\s(<i>F</i>^2^) is used only for calculating <i>R</i>-factors(gt) <i>etc</i>.
and is not relevant to the choice of reflections for refinement.
<i>R</i>-factors based on <i>F</i>^2^ are statistically about twice as large
as those based on <i>F</i>, and <i>R</i>- factors based on ALL data will be
even larger. Structure was refined as tetragonal twin with basf=0.34063
;
_reflns_number_total     3884
_reflns_number_gt     3802
_reflns_threshold_expression     I>2\s(I)
_refine_ls_structure_factor_coef     Fsqd
_refine_ls_matrix_type     full
_refine_ls_R_factor_all     0.0226
_refine_ls_R_factor_gt     0.0214
_refine_ls_wR_factor_ref     0.0520
_refine_ls_wR_factor_obs     0.0513
_refine_ls_goodness_of_fit_ref     1.021
_refine_ls_restrained_S_all     1.021
_refine_ls_number_reflns     3884
_refine_ls_number_parameters     173
_refine_ls_number_restraints     0
_refine_ls_hydrogen_treatment     constr
_refine_ls_weighting_scheme     calc
_refine_ls_weighting_details
          'calc w=1/[\s^2^(Fo^2^)+(0.0281P)^2^+0.361P] where P=(Fo^2^+2Fc^2^)/3'
_atom_sites_solution_hydrogens     geom
_atom_sites_solution_primary     direct
_atom_sites_solution_secondary     difmap
_refine_ls_shift/su_max     0.000
_refine_ls_shift/esd_max     0.000
_refine_ls_shift/su_mean     0.000
_refine_diff_density_max     0.254
_refine_diff_density_min     -0.125
_refine_ls_extinction_method     none
_refine_ls_extinction_coef     ?
_refine_ls_abs_structure_details     'Flack (1983), 1654 Friedel pairs'
_refine_ls_abs_structure_Flack     -0.12(2)
loop_
    _atom_type_symbol
    _atom_type_description
    _atom_type_scat_dispersion_real
    _atom_type_scat_dispersion_imag
    _atom_type_scat_source
    'C' 'C' 0.0033 0.0016
                         'International Tables Vol C Tables 4.2.6.8 and 6.1.1.4'
    'H' 'H' 0.0000 0.0000
                         'International Tables Vol C Tables 4.2.6.8 and 6.1.1.4'
    'N' 'N' 0.0061 0.0033
                         'International Tables Vol C Tables 4.2.6.8 and 6.1.1.4'
    'Cl' 'Cl' 0.1484 0.1585
                         'International Tables Vol C Tables 4.2.6.8 and 6.1.1.4'
    'Co' 'Co' 0.3494 0.9721
                         'International Tables Vol C Tables 4.2.6.8 and 6.1.1.4'
_computing_data_collection     'APEX2 (Bruker, 2008)'
_computing_cell_refinement     'SAINT (Bruker, 2008)'
_computing_data_reduction     'SAINT (Bruker, 2008)'
_computing_structure_solution     'SHELXS97 (Sheldrick, 2008)'
_computing_structure_refinement     'SHELXL97 (Sheldrick, 2008)'
_computing_molecular_graphics     'SHELXTL (Sheldrick, 2008)'
_computing_publication_material
;
SHELXTL (Sheldrick, 2008) and PLATON (Spek, 2009)
;
loop_
    _atom_site_type_symbol
    _atom_site_label
    _atom_site_fract_x
    _atom_site_fract_y
    _atom_site_fract_z
    _atom_site_U_iso_or_equiv
    _atom_site_adp_type
    _atom_site_calc_flag
    _atom_site_refinement_flags
    _atom_site_occupancy
    _atom_site_disorder_assembly
    _atom_site_disorder_group
    Co Co1 0.49922(2) 0.24481(2) 0.37955(6) 0.02580(7) Uani d . 1 . .
    Cl Cl1 0.45208(4) 0.12712(5) 0.20160(11) 0.03485(16) Uani d . 1 . .
    Cl Cl2 0.59477(5) 0.18722(5) 0.59594(11) 0.03872(17) Uani d . 1 . .
    Cl Cl3 0.38406(6) 0.30281(5) 0.54058(11) 0.04194(19) Uani d . 1 . .
    Cl Cl4 0.56931(5) 0.33990(5) 0.18373(14) 0.04232(17) Uani d . 1 . .
    C C1 0.19394(17) 0.06484(18) 0.2826(4) 0.0289(5) Uani d . 1 . .
    C C2 0.2459(2) -0.0132(2) 0.2552(4) 0.0337(6) Uani d . 1 . .
    H H2 0.3091 -0.0095 0.2540 0.040 Uiso calc R 1 . .
    C C3 0.2050(2) -0.0935(2) 0.2307(4) 0.0379(7) Uani d . 1 . .
    H H3 0.2400 -0.1455 0.2116 0.045 Uiso calc R 1 . .
    N N4 0.11624(18) -0.10010(17) 0.2331(3) 0.0413(6) Uani d . 1 . .
    H H4 0.0873 -0.1508 0.2248 0.050 Uiso d R 1 . .
    C C5 0.0644(2) -0.0280(2) 0.2604(4) 0.0403(7) Uani d . 1 . .
    H H5 0.0015 -0.0348 0.2631 0.048 Uiso calc R 1 . .
    C C6 0.10048(18) 0.0545(2) 0.2843(4) 0.0342(6) Uani d . 1 . .
    H H6 0.0630 0.1049 0.3021 0.041 Uiso calc R 1 . .
    N N7 0.23233(15) 0.14446(15) 0.3030(4) 0.0382(5) Uani d . 1 . .
    H H7A 0.2002 0.1883 0.3330 0.057 Uiso d R 1 . .
    H H7B 0.2909 0.1553 0.2895 0.057 Uiso d R 1 . .
    C C8 0.32310(18) 0.44022(18) 0.0283(4) 0.0289(5) Uani d . 1 . .
    C C9 0.3084(2) 0.34727(18) 0.0205(4) 0.0326(6) Uani d . 1 . .
    H H9 0.3562 0.3066 0.0389 0.039 Uiso calc R 1 . .
    C C10 0.2245(2) 0.3171(2) -0.0139(4) 0.0398(7) Uani d . 1 . .
    H H10 0.2142 0.2546 -0.0204 0.048 Uiso calc R 1 . .
    N N11 0.15584(17) 0.37337(19) -0.0389(3) 0.0418(6) Uani d . 1 . .
    H H11 0.1000 0.3568 -0.0377 0.050 Uiso d R 1 . .
    C C12 0.1679(2) 0.4632(2) -0.0254(4) 0.0382(7) Uani d . 1 . .
    H H12 0.1183 0.5021 -0.0385 0.046 Uiso calc R 1 . .
    C C13 0.24960(17) 0.4974(3) 0.0064(4) 0.0331(6) Uani d . 1 . .
    H H13 0.2575 0.5602 0.0140 0.040 Uiso calc R 1 . .
    N N14 0.40431(15) 0.47315(16) 0.0593(3) 0.0375(5) Uani d . 1 . .
    H H14A 0.4522 0.4383 0.0767 0.056 Uiso d R 1 . .
    H H14B 0.4130 0.5288 0.0656 0.056 Uiso d R 1 . .
loop_
    _atom_site_aniso_label
    _atom_site_aniso_U_11
    _atom_site_aniso_U_22
    _atom_site_aniso_U_33
    _atom_site_aniso_U_12
    _atom_site_aniso_U_13
    _atom_site_aniso_U_23
    Co1 0.02267(19) 0.0223(2) 0.03247(13) 0.00081(16) -0.00149(13) -0.00034(12)
    Cl1 0.0261(3) 0.0370(4) 0.0415(4) -0.0058(2) 0.0005(3) -0.0129(3)
    Cl2 0.0389(4) 0.0279(3) 0.0493(4) 0.0002(2) -0.0190(3) 0.0004(3)
    Cl3 0.0407(4) 0.0315(4) 0.0536(4) 0.0119(3) 0.0134(3) 0.0012(3)
    Cl4 0.0296(3) 0.0346(4) 0.0628(4) -0.0003(3) 0.0073(3) 0.0151(3)
    C1 0.0278(13) 0.0327(14) 0.0263(13) 0.0030(10) -0.0015(11) 0.0023(11)
    C2 0.0296(15) 0.0333(15) 0.0383(15) 0.0032(11) 0.0010(11) 0.0018(13)
    C3 0.0486(17) 0.0302(14) 0.0349(15) 0.0031(12) -0.0027(13) -0.0019(11)
    N4 0.0536(15) 0.0364(13) 0.0338(12) -0.0155(11) -0.0055(11) 0.0029(10)
    C5 0.0334(16) 0.0515(17) 0.0359(15) -0.0080(13) -0.0017(12) 0.0069(12)
    C6 0.0289(14) 0.0408(16) 0.0329(14) 0.0033(11) -0.0021(12) 0.0026(12)
    N7 0.0303(11) 0.0273(12) 0.0570(15) 0.0018(8) 0.0002(11) 0.0017(11)
    C8 0.0279(13) 0.0328(13) 0.0261(12) 0.0014(10) 0.0004(11) 0.0015(11)
    C9 0.0403(15) 0.0260(13) 0.0317(13) 0.0018(11) 0.0001(12) 0.0001(11)
    C10 0.0500(17) 0.0372(17) 0.0321(14) -0.0146(14) 0.0024(13) -0.0031(12)
    N11 0.0305(12) 0.0627(17) 0.0322(11) -0.0136(12) -0.0010(10) -0.0001(12)
    C12 0.0342(15) 0.0499(18) 0.0304(14) 0.0011(12) 0.0018(12) 0.0038(13)
    C13 0.0307(14) 0.0327(16) 0.0357(14) 0.0041(10) 0.0040(13) 0.0027(11)
    N14 0.0279(11) 0.0295(11) 0.0550(15) -0.0007(8) -0.0018(11) -0.0008(10)
_geom_special_details
;
All e.s.d.'s (except the e.s.d. in the dihedral angle between two l.s. planes)
are estimated using the full covariance matrix. The cell e.s.d.'s are taken
into account individually in the estimation of e.s.d.'s in distances, angles
and torsion angles; correlations between e.s.d.'s in cell parameters are only
used when they are defined by crystal symmetry. An approximate (isotropic)
treatment of cell e.s.d.'s is used for estimating e.s.d.'s involving l.s.
planes.
;
loop_
    _geom_bond_atom_site_label_1
    _geom_bond_atom_site_label_2
    _geom_bond_site_symmetry_2
    _geom_bond_distance
    _geom_bond_publ_flag
    Co1 Cl3 . 2.2527(8) ?
    Co1 Cl4 . 2.2597(8) ?
    Co1 Cl2 . 2.2822(8) ?
    Co1 Cl1 . 2.2880(8) ?
    C1 N7 . 1.332(3) ?
    C1 C6 . 1.411(4) ?
    C1 C2 . 1.419(4) ?
    C2 C3 . 1.361(4) ?
    C2 H2 . 0.9500 ?
    C3 N4 . 1.335(4) ?
    C3 H3 . 0.9500 ?
    N4 C5 . 1.345(4) ?
    N4 H4 . 0.8772 ?
    C5 C6 . 1.359(4) ?
    C5 H5 . 0.9500 ?
    C6 H6 . 0.9500 ?
    N7 H7A . 0.8422 ?
    N7 H7B . 0.8984 ?
    C8 N14 . 1.333(3) ?
    C8 C13 . 1.405(4) ?
    C8 C9 . 1.410(4) ?
    C9 C10 . 1.360(4) ?
    C9 H9 . 0.9500 ?
    C10 N11 . 1.344(4) ?
    C10 H10 . 0.9500 ?
    N11 C12 . 1.360(4) ?
    N11 H11 . 0.8737 ?
    C12 C13 . 1.348(4) ?
    C12 H12 . 0.9500 ?
    C13 H13 . 0.9500 ?
    N14 H14A . 0.8967 ?
    N14 H14B . 0.8440 ?
loop_
    _geom_angle_atom_site_label_1
    _geom_angle_atom_site_label_2
    _geom_angle_atom_site_label_3
    _geom_angle_site_symmetry_1
    _geom_angle_site_symmetry_3
    _geom_angle
    _geom_angle_publ_flag
    Cl3 Co1 Cl4 . . 115.64(3) ?
    Cl3 Co1 Cl2 . . 106.20(4) ?
    Cl4 Co1 Cl2 . . 111.62(3) ?
    Cl3 Co1 Cl1 . . 110.24(3) ?
    Cl4 Co1 Cl1 . . 106.41(4) ?
    Cl2 Co1 Cl1 . . 106.41(3) ?
    N7 C1 C6 . . 121.8(2) ?
    N7 C1 C2 . . 121.0(3) ?
    C6 C1 C2 . . 117.2(3) ?
    C3 C2 C1 . . 119.8(3) ?
    C3 C2 H2 . . 120.1 ?
    C1 C2 H2 . . 120.1 ?
    N4 C3 C2 . . 121.0(3) ?
    N4 C3 H3 . . 119.5 ?
    C2 C3 H3 . . 119.5 ?
    C3 N4 C5 . . 121.2(3) ?
    C3 N4 H4 . . 123.8 ?
    C5 N4 H4 . . 114.8 ?
    N4 C5 C6 . . 121.2(3) ?
    N4 C5 H5 . . 119.4 ?
    C6 C5 H5 . . 119.4 ?
    C5 C6 C1 . . 119.6(3) ?
    C5 C6 H6 . . 120.2 ?
    C1 C6 H6 . . 120.2 ?
    C1 N7 H7A . . 118.5 ?
    C1 N7 H7B . . 124.9 ?
    H7A N7 H7B . . 116.6 ?
    N14 C8 C13 . . 120.7(3) ?
    N14 C8 C9 . . 121.0(2) ?
    C13 C8 C9 . . 118.3(3) ?
    C10 C9 C8 . . 118.7(3) ?
    C10 C9 H9 . . 120.7 ?
    C8 C9 H9 . . 120.7 ?
    N11 C10 C9 . . 121.7(3) ?
    N11 C10 H10 . . 119.1 ?
    C9 C10 H10 . . 119.1 ?
    C10 N11 C12 . . 120.6(3) ?
    C10 N11 H11 . . 123.8 ?
    C12 N11 H11 . . 114.0 ?
    C13 C12 N11 . . 120.6(3) ?
    C13 C12 H12 . . 119.7 ?
    N11 C12 H12 . . 119.7 ?
    C12 C13 C8 . . 120.1(3) ?
    C12 C13 H13 . . 120.0 ?
    C8 C13 H13 . . 120.0 ?
    C8 N14 H14A . . 122.7 ?
    C8 N14 H14B . . 121.0 ?
    H14A N14 H14B . . 116.3 ?
loop_
    _geom_torsion_atom_site_label_1
    _geom_torsion_atom_site_label_2
    _geom_torsion_atom_site_label_3
    _geom_torsion_atom_site_label_4
    _geom_torsion_site_symmetry_1
    _geom_torsion_site_symmetry_2
    _geom_torsion_site_symmetry_3
    _geom_torsion_site_symmetry_4
    _geom_torsion
    _geom_torsion_publ_flag
    N7 C1 C2 C3 . . . . -178.6(3) ?
    C6 C1 C2 C3 . . . . 0.5(4) ?
    C1 C2 C3 N4 . . . . -0.4(4) ?
    C2 C3 N4 C5 . . . . -0.2(5) ?
    C3 N4 C5 C6 . . . . 0.8(4) ?
    N4 C5 C6 C1 . . . . -0.7(4) ?
    N7 C1 C6 C5 . . . . 179.1(3) ?
    C2 C1 C6 C5 . . . . 0.0(4) ?
    N14 C8 C9 C10 . . . . -179.2(3) ?
    C13 C8 C9 C10 . . . . 2.2(4) ?
    C8 C9 C10 N11 . . . . -0.5(4) ?
    C9 C10 N11 C12 . . . . -1.8(4) ?
    C10 N11 C12 C13 . . . . 2.5(5) ?
    N11 C12 C13 C8 . . . . -0.8(4) ?
    N14 C8 C13 C12 . . . . 179.8(3) ?
    C9 C8 C13 C12 . . . . -1.5(4) ?
loop_
    _geom_hbond_atom_site_label_D
    _geom_hbond_atom_site_label_H
    _geom_hbond_atom_site_label_A
    _geom_hbond_site_symmetry_A
    _geom_hbond_distance_DH
    _geom_hbond_distance_HA
    _geom_hbond_distance_DA
    _geom_hbond_angle_DHA
    N4 H4 Cl2 2_554 0.88 2.94 3.563(3) 130
    N4 H4 Cl3 2_554 0.88 2.67 3.335(3) 134
    N7 H7A Cl2 3_456 0.84 2.50 3.338(2) 175
    N7 H7B Cl1 . 0.90 2.53 3.387(2) 158
    N11 H11 Cl1 3_455 0.87 2.52 3.272(3) 144
    N14 H14B Cl2 4_655 0.84 2.64 3.394(3) 149
    N14 H14A Cl4 . 0.90 2.42 3.303(2) 169
