# Supplementary material for: Bis(4-amino­pyridinium) tetra­chlorido­cobaltate(II)
Source: Acta Crystallogr Sect E Struct Rep Online. 2009 Apr 18;65(Pt 5):m521. doi: 10.1107/S1600536809013270 (PMC2977578; doi:10.1107/S1600536809013270)
Supplement: Supplementary file 2 [file e-65-0m521-Isup2.hkl]

# 
# h,k,l, Fc-squared, Fo-squared, sigma(Fo-squared) and status flag 
# 
data_I
_shelx_title ' s3b  in P 21 21 21 blue crystals' 
_shelx_refln_list_code          4 
_shelx_F_calc_maximum      201.66 
_exptl_crystal_F_000       788.00 
_reflns_d_resolution_high  0.7571 
 
loop_ 
 _symmetry_equiv_pos_as_xyz 
 'x, y, z' 
 '-x+1/2, -y, z+1/2' 
 'x+1/2, -y+1/2, -z' 
 '-x, y+1/2, -z+1/2' 
 
_cell_length_a    15.0051 
_cell_length_b    14.9751 
_cell_length_c     7.1723 
_cell_angle_alpha  90.000 
_cell_angle_beta   90.000 
_cell_angle_gamma  90.000 
 
_shelx_F_squared_multiplier     1.000 
 
loop_ 
 _refln_index_h 
 _refln_index_k 
 _refln_index_l 
 _refln_F_squared_calc 
 _refln_F_squared_meas 
 _refln_F_squared_sigma 
 _refln_observed_status 
   2   0   0     6465.88     7079.60     54.40 o 
   4   0   0      162.42      158.30      3.86 o 
   6   0   0     3181.77     3412.39     29.21 o 
   8   0   0     1227.10     1220.31     12.82 o 
  10   0   0     3178.56     3325.53     31.10 o 
  12   0   0     1996.81     1844.52     24.50 o 
  14   0   0      584.13      613.39     23.38 o 
  16   0   0     1811.75     1778.23     29.48 o 
  18   0   0     1212.59     1251.71     26.62 o 
   2   1   0      496.86      513.75      7.91 o 
   3   1   0      558.19      624.62      4.84 o 
   4   1   0      194.64      208.36      2.81 o 
   5   1   0    11241.32    11529.80     63.90 o 
   6   1   0      824.10      871.38     10.13 o 
   7   1   0      894.00      879.82      7.73 o 
   8   1   0     2205.60     2129.73     15.80 o 
   9   1   0       10.97       15.75      1.90 o 
  10   1   0     2433.14     2415.70     17.91 o 
  11   1   0      217.48      219.39      4.93 o 
  12   1   0      399.31      387.57      9.51 o 
  13   1   0     1481.61     1497.69     16.30 o 
  14   1   0     1268.48     1227.16     15.73 o 
  15   1   0      191.21      201.20      7.25 o 
  16   1   0      373.70      376.51      9.38 o 
  17   1   0       33.76       33.80      4.98 o 
  19   1   0       21.74       24.43      6.08 o 
   0   2   0     6303.81     6983.59     59.28 o 
   1   2   0      916.20      895.90      7.23 o 
   2   2   0    23593.04    24036.45    136.86 o 
   3   2   0      685.37      725.42      7.04 o 
   4   2   0     1669.30     1612.43     10.20 o 
   5   2   0      466.28      442.46      8.35 o 
   6   2   0     3134.36     3326.66     20.99 o 
   7   2   0      869.41      932.11     10.22 o 
   8   2   0     5321.12     5217.41     32.77 o 
   9   2   0       84.51       75.94      2.92 o 
  10   2   0     4820.28     4650.04     31.01 o 
  11   2   0     1013.30      960.56     15.82 o 
  12   2   0      602.23      567.29      8.60 o 
  13   2   0       97.16       90.74      4.57 o 
  14   2   0     2282.34     2263.93     23.26 o 
  15   2   0      315.92      335.87      8.91 o 
  16   2   0      662.04      698.86     12.59 o 
  17   2   0      121.06      120.97      7.57 o 
  18   2   0      730.07      752.56     15.43 o 
  19   2   0      322.38      330.12     11.47 o 
   1   3   0      534.73      600.22      5.01 o 
   2   3   0      485.19      510.31      6.17 o 
   3   3   0        5.96       19.37      1.31 o 
   4   3   0     1108.63     1101.99     10.07 o 
   5   3   0     7234.03     7276.67     39.90 o 
   6   3   0     1773.65     1811.66     12.72 o 
   7   3   0     3622.03     3540.30     23.41 o 
   8   3   0       85.07       83.55      4.91 o 
   9   3   0       85.53       87.49      2.94 o 
  10   3   0      314.34      292.02     10.62 o 
  11   3   0     2170.30     2126.72     19.09 o 
  12   3   0      382.75      380.82     23.30 o 
  13   3   0      936.59      961.25     16.54 o 
  14   3   0       71.26       76.53      4.62 o 
  15   3   0      161.26      136.21      8.33 o 
  16   3   0       67.37       63.32      6.17 o 
  17   3   0       80.04       69.53      6.66 o 
  18   3   0      186.76      173.57      8.99 o 
  19   3   0      148.33      138.20      8.70 o 
   0   4   0      131.15      134.57      4.09 o 
   1   4   0      148.92      161.60      2.99 o 
   2   4   0     1937.19     1887.98     13.61 o 
   3   4   0      651.61      646.89     12.62 o 
   4   4   0     5459.68     5369.80     33.64 o 
   5   4   0      544.18      546.14      8.11 o 
   6   4   0     5084.53     4630.85     28.01 o 
   7   4   0      554.43      563.90     11.00 o 
   8   4   0    14734.88    14739.16     88.23 o 
   9   4   0      783.47      769.66     10.77 o 
  10   4   0     5862.98     5801.59     41.50 o 
  11   4   0     1780.42     1718.88     16.60 o 
  12   4   0     4238.95     4237.73     34.39 o 
  13   4   0      199.06      173.93      8.45 o 
  14   4   0      292.20      287.32      7.20 o 
  15   4   0      403.40      364.14      8.86 o 
  16   4   0      581.09      593.46     13.22 o 
  17   4   0      395.62      424.91     11.57 o 
  18   4   0       86.91       90.52      7.39 o 
  19   4   0       36.21       27.78      6.51 o 
   1   5   0    11347.00    11711.41     67.25 o 
   2   5   0      802.36      742.69      6.84 o 
   3   5   0     7068.44     7073.18     43.60 o 
   4   5   0      851.92      855.92      8.82 o 
   5   5   0       54.44       57.00      2.42 o 
   6   5   0      378.68      390.44     10.19 o 
   7   5   0     3234.05     3366.82     22.19 o 
   8   5   0      721.58      694.26      9.61 o 
   9   5   0       31.62       29.42      2.55 o 
  10   5   0      573.33      549.15      8.07 o 
  11   5   0     1942.70     1958.03     17.89 o 
  12   5   0      344.41      339.46      8.88 o 
  13   5   0       72.02       68.22      4.46 o 
  14   5   0      652.12      644.08     11.03 o 
  15   5   0      280.00      259.12      8.94 o 
  16   5   0      223.95      226.29      9.22 o 
  17   5   0      323.10      307.40     10.69 o 
  18   5   0      240.60      230.30      9.97 o 
  19   5   0       49.37       45.94      7.17 o 
   0   6   0     2872.18     3085.02     29.29 o 
   1   6   0     1370.84     1399.18     11.43 o 
   2   6   0     3522.24     3708.52     23.20 o 
   3   6   0     1554.85     1616.78     13.01 o 
   4   6   0     5386.46     4970.81     32.75 o 
   5   6   0      684.52      707.21      7.89 o 
   6   6   0    22514.36    22811.02    133.13 o 
   7   6   0      657.45      649.49     11.63 o 
   8   6   0     4052.59     3875.93     25.63 o 
   9   6   0      534.98      528.59     21.89 o 
  10   6   0     3134.79     3008.67     25.36 o 
  11   6   0      667.85      654.44      9.77 o 
  12   6   0      207.92      216.52      6.12 o 
  13   6   0     1660.31     1633.06     20.58 o 
  14   6   0      624.37      602.41     12.77 o 
  15   6   0       73.61       64.86      6.30 o 
  16   6   0      282.45      298.76     10.43 o 
  17   6   0       24.89       17.33      5.71 o 
  18   6   0      237.90      269.54     10.79 o 
   1   7   0     1024.56     1014.91      9.94 o 
   2   7   0     1359.24     1410.62     11.84 o 
   3   7   0     3705.26     3710.24     24.64 o 
   4   7   0     1057.84     1021.56     11.91 o 
   5   7   0     3010.58     3046.43     22.05 o 
   6   7   0     1052.34     1023.11     10.53 o 
   7   7   0      111.53      110.20      3.62 o 
   8   7   0      340.58      333.59      6.17 o 
   9   7   0      171.64      158.51      6.40 o 
  10   7   0      118.49      108.57      4.62 o 
  11   7   0      474.31      477.53      8.89 o 
  12   7   0      698.06      680.40     20.49 o 
  13   7   0      622.51      627.62     15.86 o 
  14   7   0      563.55      629.30     29.50 o 
  15   7   0      356.94      347.38     10.93 o 
  16   7   0      162.20      174.99     12.12 o 
  17   7   0       23.20        9.65      5.78 o 
  18   7   0       23.35       30.32      6.76 o 
   0   8   0     1138.37     1135.35     15.02 o 
   1   8   0     2017.92     2038.24     16.69 o 
   2   8   0     4704.80     4659.94     31.07 o 
   3   8   0      139.20      122.71      3.65 o 
   4   8   0    15752.50    15812.55     92.32 o 
   5   8   0      395.86      391.71     12.03 o 
   6   8   0     4607.31     4401.80     30.48 o 
   7   8   0      451.77      459.48      7.40 o 
   8   8   0     1266.13     1167.40     16.40 o 
   9   8   0      112.40      119.90      4.84 o 
  10   8   0      649.61      609.29     10.45 o 
  11   8   0      370.80      341.71      8.93 o 
  12   8   0      504.28      490.24     10.30 o 
  13   8   0      251.23      265.61      8.53 o 
  14   8   0      920.45      907.91     17.14 o 
  15   8   0      216.36      219.16      9.87 o 
  16   8   0      893.41      936.34     17.54 o 
  17   8   0       28.67       16.46      6.16 o 
  18   8   0      407.46      408.13     15.35 o 
   1   9   0       20.95       20.94      2.50 o 
   2   9   0       43.69       40.28      2.90 o 
   3   9   0       73.85       81.35      3.38 o 
   4   9   0     1202.85     1178.12     12.15 o 
   5   9   0       21.43       20.70      2.80 o 
   6   9   0      847.62      863.36     14.50 o 
   7   9   0      241.65      229.12      6.11 o 
   8   9   0       71.81       67.00      4.32 o 
   9   9   0       48.44       64.35      4.52 o 
  10   9   0      579.20      621.48     20.01 o 
  11   9   0      254.25      222.81      9.55 o 
  12   9   0       58.92       51.10      5.14 o 
  13   9   0      174.81      183.76      9.47 o 
  14   9   0      570.38      539.47     31.86 o 
  15   9   0       56.95       56.98      7.33 o 
  16   9   0      257.20      270.22     15.50 o 
  17   9   0      209.36      248.94     11.62 o 
   0  10   0     2479.64     2627.39     37.60 o 
   1  10   0     2607.21     2572.79     21.11 o 
   2  10   0     4038.42     3940.36     29.23 o 
   3  10   0      553.53      524.77      8.55 o 
   4  10   0     5900.02     5866.50     42.19 o 
   5  10   0      757.22      735.31     10.88 o 
   6  10   0     3432.00     3233.15     26.18 o 
   7  10   0       79.91       73.71      4.51 o 
   8  10   0      469.84      465.55      9.60 o 
   9  10   0      893.04      892.70     13.24 o 
  10  10   0      255.64      279.32      8.43 o 
  11  10   0       87.92       84.62      6.02 o 
  12  10   0     1680.48     1696.20     26.45 o 
  13  10   0       14.13       10.15      4.62 o 
  14  10   0     1707.63     1712.40     26.42 o 
  15  10   0      212.61      227.91     11.55 o 
  16  10   0      524.58      529.66     16.19 o 
  17  10   0      275.99      316.46     12.94 o 
   1  11   0      337.89      329.55      7.29 o 
   2  11   0     1550.05     1491.86     18.20 o 
   3  11   0     1778.32     1745.95     18.13 o 
   4  11   0     1921.13     1858.30     18.57 o 
   5  11   0     1653.92     1720.24     17.94 o 
   6  11   0      355.01      380.11     13.07 o 
   7  11   0      605.60      597.26     10.56 o 
   8  11   0      292.20      270.57      9.39 o 
   9  11   0      131.31      142.77      9.83 o 
  10  11   0       73.34       56.05      5.44 o 
  11  11   0       50.61       48.78      5.70 o 
  12  11   0      111.51      108.86      7.05 o 
  13  11   0       20.39       28.85      5.39 o 
  14  11   0      331.35      338.12     13.38 o 
  15  11   0       29.31       23.13      7.35 o 
  16  11   0       33.83       23.48      7.69 o 
   0  12   0     1398.81     1345.32     26.52 o 
   1  12   0      246.72      234.01      9.72 o 
   2  12   0      543.59      544.44     10.56 o 
   3  12   0      732.12      726.02     11.39 o 
   4  12   0     3897.08     3931.71     32.15 o 
   5  12   0      213.41      225.06      9.39 o 
   6  12   0      297.02      309.69      7.99 o 
   7  12   0     1316.22     1243.80     18.12 o 
   8  12   0      527.35      507.38     10.36 o 
   9  12   0       95.59      109.49      6.42 o 
  10  12   0     1533.29     1534.58     19.89 o 
  11  12   0       58.31       42.76      6.52 o 
  12  12   0     1813.36     1890.41     23.97 o 
  13  12   0       36.32       27.62      5.90 o 
  14  12   0      991.97      948.58     21.18 o 
  15  12   0       98.34       93.35      9.67 o 
   1  13   0     1329.10     1442.77     19.34 o 
   2  13   0      145.09      157.99      7.17 o 
   3  13   0     1130.54     1143.49     17.03 o 
   4  13   0      355.35      362.09      9.54 o 
   5  13   0       37.43       30.96      4.33 o 
   6  13   0      888.22      972.26     39.67 o 
   7  13   0      939.88      958.43     14.54 o 
   8  13   0      172.67      183.09      8.42 o 
   9  13   0      257.18      248.02      8.84 o 
  10  13   0       26.10       35.95      5.54 o 
  11  13   0       14.03       10.60      5.15 o 
  12  13   0       66.14       72.58      7.17 o 
  13  13   0      109.95      115.27      8.11 o 
  14  13   0       94.15       80.03      7.51 o 
   0  14   0     1023.52      983.41     28.48 o 
   1  14   0      682.78      818.19     39.39 o 
   2  14   0     2339.29     2313.15     28.38 o 
   3  14   0       72.57       70.21      6.44 o 
   4  14   0      193.06      184.04      8.52 o 
   5  14   0      543.89      569.98     13.98 o 
   6  14   0      479.03      484.42     13.34 o 
   7  14   0     1059.66     1103.79     19.98 o 
   8  14   0      802.68      836.51     17.80 o 
   9  14   0     1083.96     1003.73     19.95 o 
  10  14   0     1629.56     1598.55     24.47 o 
  11  14   0      252.60      242.82     11.22 o 
  12  14   0      784.40      731.74     23.09 o 
  13  14   0       64.46       58.07      7.84 o 
  14  14   0      267.70      289.25     33.51 o 
   1  15   0      236.29      224.95     12.26 o 
   2  15   0      210.60      188.12     12.08 o 
   3  15   0      291.50      305.71     11.72 o 
   4  15   0      245.86      225.15     17.50 o 
   5  15   0      170.76      136.65      9.93 o 
   6  15   0      105.17      116.83      9.72 o 
   7  15   0      431.11      426.84     14.50 o 
   8  15   0      267.10      277.97     12.46 o 
   9  15   0       33.88       25.58      7.41 o 
  10  15   0      112.25      115.01     13.93 o 
  11  15   0       16.41       18.37      7.27 o 
  12  15   0      108.92      117.55     10.04 o 
   0  16   0     1973.41     1940.05     40.95 o 
   1  16   0      349.32      351.09     13.01 o 
   2  16   0      720.89      748.36     17.42 o 
   3  16   0       35.40       29.18      6.46 o 
   4  16   0      450.79      426.90     20.40 o 
   5  16   0      168.22      157.59     11.15 o 
   6  16   0      251.14      256.08     13.17 o 
   7  16   0      312.33      302.92     16.52 o 
   8  16   0      918.88      873.51     25.02 o 
   9  16   0      496.21      489.31     21.30 o 
  10  16   0      463.21      479.21     18.60 o 
  11  16   0       35.18       37.47      9.95 o 
   1  17   0       20.89       21.89      6.80 o 
   2  17   0       95.91       99.72      9.05 o 
   3  17   0      106.26      126.74     10.80 o 
   4  17   0      409.86      429.16     16.76 o 
   5  17   0      199.61      199.95     24.14 o 
   6  17   0       35.32       31.32      8.26 o 
   7  17   0       29.89       16.13      8.69 o 
   8  17   0       55.21       55.07     11.35 o 
   9  17   0      121.52      112.59     14.24 o 
  10  17   0      145.11      131.10     42.32 o 
   0  18   0     1167.37     1222.85     34.24 o 
   1  18   0      797.86      823.07     20.04 o 
   2  18   0      603.26      657.82     19.01 o 
   3  18   0      230.85      231.58     13.24 o 
   4  18   0       58.40       47.44      9.34 o 
   5  18   0      124.87      109.02     17.44 o 
   6  18   0      148.08      160.45     19.35 o 
   7  18   0       13.04       12.59      9.39 o 
   8  18   0      516.05      519.25     25.03 o 
   1  19   0       41.20       32.57      8.83 o 
   2  19   0      204.86      225.83     18.18 o 
   3  19   0      232.25      228.32     14.84 o 
   4  19   0       22.78       11.80      9.30 o 
   5  19   0       25.47       22.38      9.90 o 
   1   0   1     6202.78     6741.90     37.47 o 
   2   0   1       60.80       65.84      1.52 o 
   3   0   1    23968.82    25116.81    132.57 o 
   4   0   1      695.96      701.57      5.73 o 
   5   0   1     4548.94     4496.14     25.39 o 
   6   0   1     1056.98     1079.86      8.27 o 
   7   0   1     1440.83     1584.07     11.62 o 
   8   0   1      731.12      750.13      7.23 o 
   9   0   1     1849.64     1964.49     14.94 o 
  10   0   1     1219.92     1216.17     11.29 o 
  11   0   1       22.77       25.91      2.47 o 
  12   0   1     1035.08     1035.01     11.64 o 
  13   0   1      891.23      861.32     11.57 o 
  14   0   1      476.75      443.64     29.41 o 
  15   0   1     1388.50     1390.00     20.49 o 
  16   0   1        5.93       12.86      4.73 o 
  17   0   1      818.52      873.41     16.60 o 
  18   0   1      352.53      368.24     13.36 o 
  19   0   1      459.36      493.76     13.83 o 
 -19   1   1      217.90      253.73     10.32 o 
 -18   1   1      222.43      227.00      9.59 o 
 -17   1   1      349.37      353.29     10.85 o 
 -16   1   1      222.26      238.73      8.98 o 
 -15   1   1      366.03      338.85     25.09 o 
 -14   1   1      196.97      238.64      7.88 o 
 -13   1   1      482.53      464.10      9.86 o 
 -12   1   1      970.40     1010.18     13.52 o 
 -11   1   1      616.91      613.68      8.99 o 
 -10   1   1     6165.29     6169.00     41.02 o 
  -9   1   1      219.73      224.19      4.50 o 
  -8   1   1    10771.25    10788.21     64.07 o 
  -7   1   1      637.33      644.07      6.91 o 
  -6   1   1      558.51      463.11      5.49 o 
  -5   1   1      900.79      914.45      8.02 o 
  -4   1   1     4346.59     4452.52     28.90 o 
  -3   1   1      227.91      223.25      3.38 o 
  -2   1   1    11160.01    11592.88     68.89 o 
  -1   1   1      175.04      174.29      2.14 o 
   0   1   1     6351.67     6880.24     38.31 o 
   1   1   1      174.40      175.73      2.48 o 
   2   1   1    10936.62    10849.08     62.82 o 
   3   1   1      235.28      221.59      3.19 o 
   4   1   1     4519.30     4903.87     28.57 o 
   5   1   1      888.54      899.02      7.50 o 
   6   1   1      596.60      612.12      5.79 o 
   7   1   1      618.36      638.72      6.38 o 
   8   1   1    10893.01    11193.71     62.31 o 
   9   1   1      223.81      220.39      4.80 o 
  10   1   1     6142.35     6005.32     36.43 o 
  11   1   1      634.67      629.99      8.29 o 
  12   1   1      943.01      874.97     11.12 o 
  13   1   1      445.18      466.63     12.17 o 
  14   1   1      186.25      185.15      7.50 o 
  15   1   1      379.51      326.58     18.11 o 
  16   1   1      223.82      221.80      7.73 o 
  17   1   1      361.74      357.74     11.00 o 
  18   1   1      209.88      212.98      9.56 o 
  19   1   1      219.69      236.67     10.39 o 
 -19   2   1      171.45      179.59     11.17 o 
 -18   2   1      275.53      271.80     10.05 o 
 -17   2   1      497.78      484.51     12.16 o 
 -16   2   1       51.21       53.54      5.55 o 
 -15   2   1     1327.10     1323.00     18.23 o 
 -14   2   1      437.93      420.96      8.94 o 
 -13   2   1      984.50     1003.61     13.89 o 
 -12   2   1      554.75      533.96      9.45 o 
 -11   2   1      757.34      737.29     10.22 o 
 -10   2   1     1365.30     1352.73     13.26 o 
  -9   2   1      557.82      595.59      7.24 o 
  -8   2   1      790.61      781.95     19.86 o 
  -7   2   1     2207.91     2287.77     17.17 o 
  -6   2   1     1007.36      956.49      9.56 o 
  -5   2   1     6326.99     6287.24     45.04 o 
  -4   2   1     2196.07     2146.25     16.96 o 
  -3   2   1    15670.31    15881.70     98.69 o 
  -2   2   1     1610.09     1592.87      9.68 o 
  -1   2   1    10571.75    11053.59     62.26 o 
   0   2   1       41.38       45.63      1.35 o 
   1   2   1    10401.72    10396.92     62.76 o 
   2   2   1     1624.51     1668.40     11.08 o 
   3   2   1    15892.76    16797.15     96.56 o 
   4   2   1     2205.84     2158.90     13.93 o 
   5   2   1     6400.88     6685.29     38.72 o 
   6   2   1     1005.71      960.25      8.25 o 
   7   2   1     2074.66     1936.33     13.28 o 
   8   2   1      766.97      774.08     12.35 o 
   9   2   1      565.50      552.83      6.67 o 
  10   2   1     1397.91     1356.67     13.72 o 
  11   2   1      816.08      755.76      9.69 o 
  12   2   1      563.90      534.62      8.74 o 
  13   2   1      963.04      970.94     15.07 o 
  14   2   1      439.90      418.27     13.42 o 
  15   2   1     1315.13     1267.39     17.29 o 
  16   2   1       56.18       41.66      5.09 o 
  17   2   1      490.40      502.40     11.42 o 
  18   2   1      273.23      284.69     10.55 o 
  19   2   1      167.75      186.55      9.50 o 
 -19   3   1       72.84       70.07      8.48 o 
 -18   3   1      369.51      351.54     13.43 o 
 -17   3   1      299.09      286.17     11.24 o 
 -16   3   1      439.29      464.43     10.99 o 
 -15   3   1      409.12      423.28     14.18 o 
 -14   3   1      426.63      479.85      9.96 o 
 -13   3   1      206.19      202.36      6.60 o 
 -12   3   1     1107.57     1134.87     13.74 o 
 -11   3   1     1101.15     1044.15     12.62 o 
 -10   3   1     2600.33     2621.13     21.32 o 
  -9   3   1      364.81      353.19      5.99 o 
  -8   3   1     2076.19     1989.17     16.50 o 
  -7   3   1      815.45      810.86      8.88 o 
  -6   3   1     4370.02     4335.81     28.84 o 
  -5   3   1      973.57     1031.97     13.40 o 
  -4   3   1    13749.61    13766.78     80.91 o 
  -3   3   1      548.96      546.99      4.75 o 
  -2   3   1    16560.61    16726.98     88.57 o 
  -1   3   1      122.41      120.80      3.65 o 
   0   3   1    24962.90    25863.48    135.72 o 
   1   3   1      118.16      116.29      4.09 o 
   2   3   1    16870.96    17684.95    102.32 o 
   3   3   1      549.44      552.89      5.65 o 
   4   3   1    14110.27    14952.93     82.50 o 
   5   3   1     1001.01     1002.14      9.48 o 
   6   3   1     4419.21     4469.64     25.16 o 
   7   3   1      821.95      784.83      7.60 o 
   8   3   1     2007.58     1878.51     13.97 o 
   9   3   1      369.06      374.64      5.69 o 
  10   3   1     2505.28     2347.75     18.16 o 
  11   3   1     1085.23     1067.24     13.25 o 
  12   3   1     1117.65     1062.77     14.46 o 
  13   3   1      202.64      224.15      7.28 o 
  14   3   1      420.67      376.14      9.38 o 
  15   3   1      430.73      398.68      9.88 o 
  16   3   1      438.99      441.14     10.67 o 
  17   3   1      312.96      276.17      9.11 o 
  18   3   1      358.15      396.69     10.81 o 
  19   3   1       66.35       83.81      6.90 o 
 -19   4   1       27.73       28.59      7.73 o 
 -18   4   1      137.72      160.23      9.64 o 
 -17   4   1       94.36       83.34      7.73 o 
 -16   4   1      138.54      147.06      8.43 o 
 -15   4   1      203.16      206.20      7.69 o 
 -14   4   1      181.18      171.24      6.35 o 
 -13   4   1      936.53      909.07     12.64 o 
 -12   4   1      330.24      308.18      6.85 o 
 -11   4   1     2712.50     2675.38     23.39 o 
 -10   4   1      339.80      309.41      5.88 o 
  -9   4   1     8786.92     8678.38     55.42 o 
  -8   4   1      944.39      931.66     10.37 o 
  -7   4   1     7202.51     7165.05     45.72 o 
  -6   4   1      957.48      957.63     10.01 o 
  -5   4   1     5030.78     5190.92     29.75 o 
  -4   4   1     1296.74     1349.65     10.11 o 
  -3   4   1    13686.21    13795.59     78.38 o 
  -2   4   1     1571.11     1547.80     19.29 o 
  -1   4   1     4320.27     4382.30     24.85 o 
   0   4   1      509.74      546.62      5.84 o 
   1   4   1     4449.98     4915.92     30.91 o 
   2   4   1     1574.75     1566.23     13.08 o 
   3   4   1    13967.14    14943.13     87.71 o 
   4   4   1     1285.32     1288.39     10.64 o 
   5   4   1     4952.21     5021.23     29.36 o 
   6   4   1      987.46      985.89      8.27 o 
   7   4   1     7114.32     6962.39     38.97 o 
   8   4   1      945.53      921.36      8.78 o 
   9   4   1     8718.15     8535.82     48.93 o 
  10   4   1      339.94      337.85      6.64 o 
  11   4   1     2753.83     2686.90     24.59 o 
  12   4   1      321.78      318.80      8.18 o 
  13   4   1     1011.83     1004.57     14.70 o 
  14   4   1      194.73      174.58      7.11 o 
  15   4   1      179.58      164.96      7.28 o 
  16   4   1      142.63      133.44      7.28 o 
  17   4   1       67.65       74.92      6.25 o 
  18   4   1      149.93      136.86      7.69 o 
  19   4   1       34.59       29.93      6.17 o 
 -19   5   1       71.23       73.23      9.70 o 
 -18   5   1      222.71      235.12     11.60 o 
 -17   5   1      402.02      423.80     13.69 o 
 -16   5   1      953.67      991.85     18.95 o 
 -15   5   1      233.17      252.72     10.31 o 
 -14   5   1     1397.73     1336.37     20.80 o 
 -13   5   1      607.41      585.56     10.19 o 
 -12   5   1      412.62      370.82      8.29 o 
 -11   5   1      760.04      717.65     10.39 o 
 -10   5   1      215.84      202.03      5.26 o 
  -9   5   1      878.95      878.15     11.70 o 
  -8   5   1     1812.84     1811.88     16.04 o 
  -7   5   1     1192.05     1210.98     31.52 o 
  -6   5   1     3444.09     3441.21     22.01 o 
  -5   5   1      671.24      732.62      7.12 o 
  -4   5   1     5174.15     5345.96     30.67 o 
  -3   5   1     1453.62     1480.22     10.70 o 
  -2   5   1     6396.27     6386.79     34.81 o 
  -1   5   1      850.91      871.30      7.41 o 
   0   5   1     4257.80     4277.61     26.19 o 
   1   5   1      862.19      868.46      9.23 o 
   2   5   1     6573.05     6856.36     42.64 o 
   3   5   1     1404.97     1415.88     11.91 o 
   4   5   1     5126.43     5087.29     31.41 o 
   5   5   1      684.11      763.93      8.12 o 
   6   5   1     3358.30     3197.65     20.78 o 
   7   5   1     1225.42     1208.69     17.76 o 
   8   5   1     1685.99     1603.11     12.62 o 
   9   5   1      895.53      871.65      9.77 o 
  10   5   1      200.91      204.60      5.60 o 
  11   5   1      737.13      739.27     10.92 o 
  12   5   1      469.46      486.31      9.65 o 
  13   5   1      586.50      587.37     12.40 o 
  14   5   1     1410.77     1373.89     17.75 o 
  15   5   1      241.14      223.15      7.96 o 
  16   5   1      974.91     1024.99     15.86 o 
  17   5   1      394.71      387.04     11.19 o 
  18   5   1      227.28      219.95     10.43 o 
  19   5   1       74.45       79.57      8.27 o 
 -18   6   1      101.69      125.38      9.90 o 
 -17   6   1      123.67      108.75      8.93 o 
 -16   6   1      110.37      123.19      9.28 o 
 -15   6   1       14.16        9.98      5.68 o 
 -14   6   1      448.06      453.44     27.99 o 
 -13   6   1      684.42      679.44     10.79 o 
 -12   6   1      323.76      296.76      9.16 o 
 -11   6   1     1265.03     1194.06     14.74 o 
 -10   6   1     1005.63     1001.35     17.52 o 
  -9   6   1     2779.44     2690.50     23.08 o 
  -8   6   1      521.75      508.69      7.98 o 
  -7   6   1     5573.02     5469.75     33.39 o 
  -6   6   1      814.34      850.54      8.36 o 
  -5   6   1     3187.08     3228.71     20.62 o 
  -4   6   1      757.96      773.72      7.95 o 
  -3   6   1     4404.06     4367.58     24.93 o 
  -2   6   1      737.49      723.40      7.21 o 
  -1   6   1      651.14      552.85      5.89 o 
   0   6   1      982.03      990.16      8.73 o 
   1   6   1      706.21      694.39      7.05 o 
   2   6   1      737.11      722.20      9.19 o 
   3   6   1     4454.36     4515.62     30.32 o 
   4   6   1      745.67      782.04      8.90 o 
   5   6   1     3151.19     3025.57     21.22 o 
   6   6   1      810.27      836.45      9.30 o 
   7   6   1     5489.34     5168.03     39.98 o 
   8   6   1      503.94      504.73      6.88 o 
   9   6   1     2782.23     2697.88     22.07 o 
  10   6   1      992.64      975.31     12.92 o 
  11   6   1     1308.91     1325.62     15.46 o 
  12   6   1      315.87      326.88      8.47 o 
  13   6   1      687.89      665.71     11.83 o 
  14   6   1      438.40      429.92     15.34 o 
  15   6   1        6.32       10.94      4.47 o 
  16   6   1      116.71      114.56      7.33 o 
  17   6   1      118.62      140.59      7.95 o 
  18   6   1      100.42      110.34      7.64 o 
 -18   7   1      212.71      235.49     12.03 o 
 -17   7   1       94.55      102.95      9.39 o 
 -16   7   1      526.58      501.29     15.36 o 
 -15   7   1      136.11      128.16      9.22 o 
 -14   7   1     1348.12     1257.11     20.64 o 
 -13   7   1      508.16      505.65     10.29 o 
 -12   7   1     1014.49      945.04     13.67 o 
 -11   7   1      622.56      603.48     11.19 o 
 -10   7   1      610.99      564.54      9.14 o 
  -9   7   1      340.76      331.71      6.08 o 
  -8   7   1      291.65      316.39      5.66 o 
  -7   7   1     1069.67     1075.56     10.24 o 
  -6   7   1     5249.57     5234.52     33.19 o 
  -5   7   1     2061.21     2035.41     21.61 o 
  -4   7   1     7364.48     7336.60     40.92 o 
  -3   7   1      755.15      734.98      7.36 o 
  -2   7   1     1918.17     2058.03     14.11 o 
  -1   7   1      363.81      399.57      5.72 o 
   0   7   1     1328.18     1475.59     12.33 o 
   1   7   1      382.17      402.50      6.76 o 
   2   7   1     1865.57     1749.20     14.70 o 
   3   7   1      740.45      712.20      8.41 o 
   4   7   1     7329.39     7187.59     45.01 o 
   5   7   1     2001.49     2012.28     17.62 o 
   6   7   1     5176.94     4916.87     31.36 o 
   7   7   1     1060.40     1006.29     13.68 o 
   8   7   1      265.92      245.91      5.46 o 
   9   7   1      325.90      326.12      7.67 o 
  10   7   1      638.73      677.27     10.51 o 
  11   7   1      644.45      655.36     11.13 o 
  12   7   1      993.15      979.10     14.25 o 
  13   7   1      516.79      516.94     11.25 o 
  14   7   1     1399.34     1398.37     19.13 o 
  15   7   1      145.37      145.89      7.85 o 
  16   7   1      510.50      498.08     12.47 o 
  17   7   1       96.85       70.62      7.66 o 
  18   7   1      219.98      234.18     11.22 o 
 -18   8   1       59.86       61.98     18.16 o 
 -17   8   1      145.66      155.59     10.83 o 
 -16   8   1      237.99      249.72     12.14 o 
 -15   8   1      150.15      134.82      9.64 o 
 -14   8   1      689.64      694.69     12.42 o 
 -13   8   1       89.13       63.42      4.96 o 
 -12   8   1      390.40      387.52      9.18 o 
 -11   8   1      980.80      933.16     14.29 o 
 -10   8   1      425.14      422.69      8.95 o 
  -9   8   1      706.59      677.74      9.29 o 
  -8   8   1      192.59      196.25      5.30 o 
  -7   8   1      335.95      363.44      6.80 o 
  -6   8   1      342.99      348.68      5.81 o 
  -5   8   1     1362.20     1441.27     12.59 o 
  -4   8   1      543.32      573.93     11.28 o 
  -3   8   1     1997.26     1941.00     14.82 o 
  -2   8   1     1320.38     1307.86     14.58 o 
  -1   8   1    10376.92    10423.82     59.08 o 
   0   8   1      855.84      828.67      8.49 o 
   1   8   1    10475.23    10730.70     60.87 o 
   2   8   1     1350.44     1317.22     17.27 o 
   3   8   1     2021.31     1866.45     16.16 o 
   4   8   1      535.40      573.90     12.21 o 
   5   8   1     1358.86     1275.97     11.68 o 
   6   8   1      353.25      342.64      6.23 o 
   7   8   1      324.57      314.55      6.30 o 
   8   8   1      190.27      198.65      5.97 o 
   9   8   1      674.40      707.48     12.21 o 
  10   8   1      397.91      396.76      9.17 o 
  11   8   1      989.83     1030.09     15.08 o 
  12   8   1      400.88      398.51     10.45 o 
  13   8   1      116.92      118.04      6.77 o 
  14   8   1      695.29      713.94     14.17 o 
  15   8   1      137.94      121.22      7.58 o 
  16   8   1      241.53      258.58      9.93 o 
  17   8   1      135.20      134.24      8.11 o 
  18   8   1       51.50       36.83     15.93 o 
 -17   9   1      166.03      154.92     11.71 o 
 -16   9   1      343.78      358.73     14.80 o 
 -15   9   1      180.57      168.98     10.96 o 
 -14   9   1      949.41      892.37     17.13 o 
 -13   9   1      100.49      107.66      7.17 o 
 -12   9   1      697.90      697.91     14.05 o 
 -11   9   1      346.40      356.97     10.27 o 
 -10   9   1      331.10      304.01      9.56 o 
  -9   9   1      763.91      769.55     11.07 o 
  -8   9   1      783.44      773.24     11.09 o 
  -7   9   1      330.55      337.22      6.80 o 
  -6   9   1     3003.47     2907.78     24.40 o 
  -5   9   1      710.72      691.40      8.94 o 
  -4   9   1     8784.03     8817.34     50.87 o 
  -3   9   1      396.04      390.04      6.18 o 
  -2   9   1      589.31      613.44      7.86 o 
  -1   9   1      276.22      272.31      4.91 o 
   0   9   1     1745.74     1864.49     15.10 o 
   1   9   1      272.21      286.71      5.11 o 
   2   9   1      552.01      557.05      7.68 o 
   3   9   1      401.05      416.33      7.01 o 
   4   9   1     8772.50     8715.55     56.45 o 
   5   9   1      698.51      711.10      9.62 o 
   6   9   1     3045.24     3018.55     25.21 o 
   7   9   1      335.51      332.09      7.25 o 
   8   9   1      838.26      832.47     11.84 o 
   9   9   1      759.21      765.29     12.27 o 
  10   9   1      363.75      359.38      9.17 o 
  11   9   1      328.84      332.92      9.21 o 
  12   9   1      721.37      750.19     14.95 o 
  13   9   1      111.19       98.65      7.17 o 
  14   9   1      930.75      899.49     16.83 o 
  15   9   1      185.78      182.11      9.08 o 
  16   9   1      315.54      310.53     11.19 o 
  17   9   1      167.01      188.33      9.41 o 
 -16  10   1      120.86      121.45     10.77 o 
 -15  10   1      759.10      817.52     20.36 o 
 -14  10   1      311.09      331.67     11.99 o 
 -13  10   1      596.89      596.23     13.70 o 
 -12  10   1      147.33      141.82     10.50 o 
 -11  10   1      485.18      450.37     11.69 o 
 -10  10   1      454.63      462.33      9.21 o 
  -9  10   1      426.97      389.06      8.50 o 
  -8  10   1      290.88      288.12      9.42 o 
  -7  10   1      629.50      580.71     10.19 o 
  -6  10   1      564.53      560.27     20.19 o 
  -5  10   1      127.37      121.40      5.37 o 
  -4  10   1      388.55      368.80      7.09 o 
  -3  10   1     2306.27     2344.69     20.73 o 
  -2  10   1     1722.26     1686.80     15.96 o 
  -1  10   1     5754.20     5815.08     39.94 o 
   0  10   1     1688.68     1665.79     15.00 o 
   1  10   1     5715.51     5706.68     40.55 o 
   2  10   1     1677.66     1649.77     16.30 o 
   3  10   1     2251.93     2177.17     19.87 o 
   4  10   1      408.51      393.30      7.65 o 
   5  10   1      150.01      149.70      5.34 o 
   6  10   1      578.90      591.16     13.43 o 
   7  10   1      673.26      682.86     10.61 o 
   8  10   1      304.24      278.39      8.39 o 
   9  10   1      441.56      456.64      9.91 o 
  10  10   1      444.70      416.91      9.85 o 
  11  10   1      489.75      492.40     11.21 o 
  12  10   1      144.29      134.86      8.44 o 
  13  10   1      564.18      536.40     13.86 o 
  14  10   1      324.12      348.02     11.42 o 
  15  10   1      750.48      800.23     19.53 o 
  16  10   1      123.32      121.31      9.22 o 
 -16  11   1       51.74       60.65      9.40 o 
 -15  11   1       78.11       90.31     10.07 o 
 -14  11   1      610.77      691.65     16.27 o 
 -13  11   1       70.20       76.28      7.22 o 
 -12  11   1      892.10      896.70     17.01 o 
 -11  11   1      269.42      282.84      8.70 o 
 -10  11   1      312.17      302.82     16.10 o 
  -9  11   1      391.34      395.83      9.61 o 
  -8  11   1      997.27      960.79     14.43 o 
  -7  11   1      522.09      476.25      9.45 o 
  -6  11   1     1450.56     1415.39     16.54 o 
  -5  11   1      909.44      903.89     11.54 o 
  -4  11   1     2786.84     2775.58     24.31 o 
  -3  11   1     1150.55     1136.11     13.64 o 
  -2  11   1      834.96      804.41     11.28 o 
  -1  11   1      376.44      390.47      9.82 o 
   0  11   1       26.81       30.54      3.99 o 
   1  11   1      359.38      384.88     12.46 o 
   2  11   1      783.08      795.02     11.34 o 
   3  11   1     1194.42     1189.86     14.00 o 
   4  11   1     2766.49     2723.71     24.17 o 
   5  11   1      941.92      911.73     13.24 o 
   6  11   1     1482.81     1535.52     17.04 o 
   7  11   1      528.50      508.15      9.90 o 
   8  11   1     1038.77     1038.06     14.41 o 
   9  11   1      394.69      398.86      9.86 o 
  10  11   1      330.03      329.19     15.83 o 
  11  11   1      260.77      251.10      9.13 o 
  12  11   1      888.69      854.97     15.37 o 
  13  11   1       63.86       56.26      6.97 o 
  14  11   1      582.64      574.47     15.77 o 
  15  11   1       83.43      101.92      8.12 o 
  16  11   1       53.50       31.44      6.76 o 
 -15  12   1      422.64      455.04     14.77 o 
 -14  12   1       82.42       81.46     11.52 o 
 -13  12   1      896.99      937.90     21.34 o 
 -12  12   1      106.68      118.91      8.25 o 
 -11  12   1     1035.75     1057.33     16.86 o 
 -10  12   1      248.37      262.05      9.07 o 
  -9  12   1      740.24      717.73     13.47 o 
  -8  12   1      316.94      311.46      8.47 o 
  -7  12   1      770.21      763.44     13.06 o 
  -6  12   1      384.31      372.23      8.84 o 
  -5  12   1      335.54      274.56      8.60 o 
  -4  12   1      368.41      360.85      8.37 o 
  -3  12   1     1077.78     1098.70     15.22 o 
  -2  12   1      325.52      305.18     19.05 o 
  -1  12   1     1083.93     1102.25     17.09 o 
   0  12   1     1482.55     1437.08     19.89 o 
   1  12   1     1042.75      963.55     15.15 o 
   2  12   1      309.84      278.73     14.24 o 
   3  12   1     1025.47     1007.58     13.91 o 
   4  12   1      392.46      399.33      8.96 o 
   5  12   1      339.05      384.10     11.41 o 
   6  12   1      419.04      420.35      9.09 o 
   7  12   1      807.46      770.25     13.06 o 
   8  12   1      302.77      312.64      8.83 o 
   9  12   1      760.66      781.83     14.40 o 
  10  12   1      244.83      243.52      9.09 o 
  11  12   1     1006.96      961.63     17.29 o 
  12  12   1      102.83      102.71      7.66 o 
  13  12   1      880.01      871.63     17.80 o 
  14  12   1       89.75       78.38      8.61 o 
  15  12   1      450.01      496.87     15.13 o 
 -14  13   1       93.35       88.21      8.88 o 
 -13  13   1      110.91      107.32      9.10 o 
 -12  13   1      720.47      763.78     21.33 o 
 -11  13   1       58.47       75.75      6.67 o 
 -10  13   1      519.35      527.37     12.70 o 
  -9  13   1       70.23       39.18      5.38 o 
  -8  13   1      111.89      100.56      7.02 o 
  -7  13   1      410.37      396.61     11.26 o 
  -6  13   1      829.98      824.63     16.25 o 
  -5  13   1      734.50      733.75     15.18 o 
  -4  13   1      834.01      772.16     15.63 o 
  -3  13   1      129.78      120.71      7.07 o 
  -2  13   1      939.17      964.43     16.57 o 
  -1  13   1      728.68      711.56     14.25 o 
   0  13   1      716.40      674.50     13.73 o 
   1  13   1      790.81      761.13     14.67 o 
   2  13   1      941.23      934.83     16.33 o 
   3  13   1      143.23      153.37      7.39 o 
   4  13   1      811.37      843.43     13.91 o 
   5  13   1      767.78      741.36     12.67 o 
   6  13   1      816.93      799.11     15.33 o 
   7  13   1      413.05      431.30     10.95 o 
   8  13   1      105.31      119.39      7.19 o 
   9  13   1       62.61       59.24      6.28 o 
  10  13   1      503.16      475.28     12.87 o 
  11  13   1       55.54       50.92      6.57 o 
  12  13   1      705.72      720.85     15.87 o 
  13  13   1      105.18       92.41      8.40 o 
  14  13   1       96.56       79.40      8.58 o 
 -13  14   1      139.56      133.50     10.35 o 
 -12  14   1      163.16      161.66      9.81 o 
 -11  14   1      585.85      650.49     15.10 o 
 -10  14   1      346.61      350.65     11.86 o 
  -9  14   1      660.76      663.30     24.14 o 
  -8  14   1      701.66      725.27     19.27 o 
  -7  14   1     1143.36     1075.75     21.70 o 
  -6  14   1      662.49      660.99     16.17 o 
  -5  14   1     1267.59     1217.73     22.36 o 
  -4  14   1      239.98      232.58     10.04 o 
  -3  14   1      625.29      641.73     14.64 o 
  -2  14   1      250.28      224.52     10.94 o 
  -1  14   1      260.78      307.12     10.57 o 
   0  14   1      835.50      839.11     17.96 o 
   1  14   1      232.41      221.32      9.81 o 
   2  14   1      244.18      221.70     15.83 o 
   3  14   1      580.47      574.29     13.49 o 
   4  14   1      214.19      207.60      9.25 o 
   5  14   1     1261.63     1294.23     19.05 o 
   6  14   1      685.91      689.73     14.50 o 
   7  14   1     1167.46     1208.73     19.44 o 
   8  14   1      705.26      718.82     15.30 o 
   9  14   1      675.65      672.31     18.90 o 
  10  14   1      338.34      354.22     12.04 o 
  11  14   1      560.43      570.40     14.58 o 
  12  14   1      153.64      168.53      9.77 o 
  13  14   1      130.66      138.61      9.90 o 
 -12  15   1      396.12      405.74     13.11 o 
 -11  15   1       49.47       40.22      7.20 o 
 -10  15   1      888.57      962.16     19.86 o 
  -9  15   1      216.93      213.88     11.43 o 
  -8  15   1      191.54      205.10     11.08 o 
  -7  15   1      104.15      107.11      9.03 o 
  -6  15   1        4.36        5.20      5.97 o 
  -5  15   1      286.52      279.55     12.10 o 
  -4  15   1      138.19      148.25     11.17 o 
  -3  15   1      505.00      513.53     14.18 o 
  -2  15   1     1158.89     1204.06     20.25 o 
  -1  15   1      681.26      680.64     15.20 o 
   0  15   1     1377.92     1354.25     21.53 o 
   1  15   1      656.41      631.50     15.87 o 
   2  15   1     1142.05     1173.53     19.95 o 
   3  15   1      467.80      481.36     13.22 o 
   4  15   1      131.85      110.84      7.88 o 
   5  15   1      260.01      266.04     11.31 o 
   6  15   1       13.71        9.53      6.21 o 
   7  15   1       98.24      102.65      8.11 o 
   8  15   1      192.51      199.02     10.92 o 
   9  15   1      222.57      229.82     11.63 o 
  10  15   1      876.74      898.23     19.73 o 
  11  15   1       50.60       47.16      7.33 o 
  12  15   1      375.17      411.32     16.77 o 
 -11  16   1       96.16      115.10     10.64 o 
 -10  16   1      147.02      132.32     11.61 o 
  -9  16   1      209.17      238.78     32.54 o 
  -8  16   1      178.64      179.32     11.71 o 
  -7  16   1      481.37      490.06     16.66 o 
  -6  16   1      134.44      141.44     10.98 o 
  -5  16   1     1016.81     1013.08     22.94 o 
  -4  16   1      207.44      213.28     12.37 o 
  -3  16   1      507.40      529.46     15.86 o 
  -2  16   1       75.57       60.40      8.11 o 
  -1  16   1      192.70      216.19     10.92 o 
   0  16   1        3.65        9.14      5.86 o 
   1  16   1      181.87      191.14     10.54 o 
   2  16   1       66.57       69.48      7.86 o 
   3  16   1      493.15      505.58     15.06 o 
   4  16   1      194.14      185.49     11.19 o 
   5  16   1     1025.56     1099.26     24.02 o 
   6  16   1      125.52      113.78     11.17 o 
   7  16   1      496.91      513.13     18.44 o 
   8  16   1      172.81      159.52     12.91 o 
   9  16   1      213.48      187.74     16.79 o 
  10  16   1      156.75      194.17     13.09 o 
  11  16   1       79.42       84.41     10.73 o 
  -9  17   1      170.44      171.29     13.33 o 
  -8  17   1      172.06      171.23     13.34 o 
  -7  17   1      164.68      146.00     11.99 o 
  -6  17   1       91.76       75.27      9.81 o 
  -5  17   1      308.41      294.63     17.74 o 
  -4  17   1       49.62       58.55      9.07 o 
  -3  17   1      416.63      443.38     16.78 o 
  -2  17   1      469.05      436.37     15.72 o 
  -1  17   1      359.39      399.48     14.38 o 
   0  17   1     1002.66     1005.84     21.15 o 
   1  17   1      337.18      340.63     13.59 o 
   2  17   1      481.33      469.91     17.73 o 
   3  17   1      384.74      400.15     20.41 o 
   4  17   1       74.16       60.32      9.38 o 
   5  17   1      297.31      281.76     19.97 o 
   6  17   1      108.39      116.96     12.16 o 
   7  17   1      157.21      171.36     14.75 o 
   8  17   1      172.84      172.35     15.22 o 
   9  17   1      183.58      185.62     14.46 o 
  -7  18   1      289.41      269.06     16.39 o 
  -6  18   1      106.41      102.64     11.41 o 
  -5  18   1      257.43      255.36     14.65 o 
  -4  18   1      184.11      205.19     13.56 o 
  -3  18   1      267.41      252.59     14.25 o 
  -2  18   1      295.99      302.79     15.52 o 
  -1  18   1      116.29      117.22     11.62 o 
   0  18   1      384.20      441.92     15.79 o 
   1  18   1      124.72       97.02     11.36 o 
   2  18   1      297.37      310.23     14.67 o 
   3  18   1      282.54      259.00     14.53 o 
   4  18   1      162.64      156.59     12.59 o 
   5  18   1      260.25      274.22     16.27 o 
   6  18   1      102.31      112.60     12.56 o 
   7  18   1      288.45      304.11     18.62 o 
  -5  19   1       52.01       63.15     13.49 o 
  -4  19   1       20.42        2.62      8.74 o 
  -3  19   1       70.67       78.93     10.96 o 
  -2  19   1      190.90      208.18     14.53 o 
  -1  19   1      155.38      170.00     13.22 o 
   0  19   1      585.56      637.62     21.26 o 
   1  19   1      156.17      179.42     13.74 o 
   2  19   1      202.27      221.68     13.96 o 
   3  19   1       79.66       81.00     11.37 o 
   4  19   1       19.52       16.23      9.90 o 
   5  19   1       46.68       74.88     20.07 o 
   0   0   2      119.03      127.56      3.99 o 
   1   0   2      960.96      992.73      7.43 o 
   2   0   2     3928.61     4244.14     25.32 o 
   3   0   2      301.32      330.01      5.19 o 
   4   0   2     5899.83     6079.43     35.49 o 
   5   0   2      619.95      623.37      6.37 o 
   6   0   2     2144.22     2214.90     16.64 o 
   7   0   2      281.11      281.98      4.43 o 
   8   0   2     3325.27     3243.05     23.34 o 
   9   0   2      748.38      734.79      9.02 o 
  10   0   2     1162.19     1111.96     12.82 o 
  11   0   2      571.59      537.02      8.72 o 
  12   0   2      225.32      222.92      6.14 o 
  13   0   2      737.16      743.05     30.85 o 
  14   0   2      291.29      304.64      8.58 o 
  15   0   2      724.15      731.74     12.39 o 
  16   0   2      189.68      190.81      7.98 o 
  17   0   2       90.63       93.32      8.00 o 
  18   0   2       71.09       63.25      8.63 o 
  19   0   2       26.41       25.01      7.53 o 
 -19   1   2      185.65      213.13     12.00 o 
 -18   1   2      303.79      314.57     13.11 o 
 -17   1   2      294.20      309.92     11.96 o 
 -16   1   2      178.03      179.94      9.41 o 
 -15   1   2     1292.62     1243.94     21.42 o 
 -14   1   2      173.14      161.30      8.17 o 
 -13   1   2     1233.59     1222.12     18.92 o 
 -12   1   2      285.81      250.49      8.05 o 
 -11   1   2     1889.51     1878.78     20.41 o 
 -10   1   2      486.58      478.08     10.87 o 
  -9   1   2     3046.59     3018.81     26.04 o 
  -8   1   2      491.80      487.78      8.10 o 
  -7   1   2    11995.50    11999.37     77.55 o 
  -6   1   2      717.78      707.51      8.41 o 
  -5   1   2    17612.38    17523.15    109.13 o 
  -4   1   2      153.70      155.56      4.36 o 
  -3   1   2    13191.72    13301.18     71.65 o 
  -2   1   2      663.49      706.26      5.92 o 
  -1   1   2    40021.65    40988.71    213.83 o 
   0   1   2      753.94      760.70      6.36 o 
   1   1   2    40666.99    42930.94    236.16 o 
   2   1   2      670.42      712.87      6.44 o 
   3   1   2    13304.38    13700.94     75.90 o 
   4   1   2      152.51      161.72      4.11 o 
   5   1   2    17832.76    18010.55    101.97 o 
   6   1   2      690.68      665.45      6.92 o 
   7   1   2    11974.95    11793.91     68.97 o 
   8   1   2      484.58      493.58      5.89 o 
   9   1   2     2998.69     2920.48     20.48 o 
  10   1   2      480.25      488.56     11.00 o 
  11   1   2     1838.48     1787.32     18.44 o 
  12   1   2      285.67      272.84      8.35 o 
  13   1   2     1307.68     1278.77     16.02 o 
  14   1   2      169.24      167.50      7.37 o 
  15   1   2     1207.44     1142.49     17.68 o 
  16   1   2      178.80      168.54      8.06 o 
  17   1   2      289.23      286.14     10.48 o 
  18   1   2      308.56      312.04     11.16 o 
  19   1   2      178.32      195.69     11.65 o 
 -19   2   2       51.77       47.86      8.06 o 
 -18   2   2       97.77       87.75      8.56 o 
 -17   2   2       80.49       84.13      8.08 o 
 -16   2   2       41.32       30.70      6.00 o 
 -15   2   2      492.63      487.33     20.35 o 
 -14   2   2      435.05      436.93     11.99 o 
 -13   2   2     1510.59     1502.65     21.44 o 
 -12   2   2     1384.29     1373.55     18.42 o 
 -11   2   2      456.81      417.92      8.95 o 
 -10   2   2      527.58      533.98      9.57 o 
  -9   2   2      370.51      359.87      7.62 o 
  -8   2   2      764.22      735.88     10.04 o 
  -7   2   2     1170.39     1207.84     53.43 o 
  -6   2   2     3580.03     3684.61     27.32 o 
  -5   2   2      757.59      746.19      8.26 o 
  -4   2   2     1566.84     1602.90     12.13 o 
  -3   2   2     1128.65     1113.70      8.40 o 
  -2   2   2      103.95      111.52      2.49 o 
  -1   2   2      990.96      987.19      7.91 o 
   0   2   2     3779.40     4091.29     23.98 o 
   1   2   2      986.84      986.70      8.76 o 
   2   2   2      106.01      121.99      2.81 o 
   3   2   2     1107.96     1124.76      9.39 o 
   4   2   2     1553.68     1617.24     11.94 o 
   5   2   2      748.63      762.61      7.84 o 
   6   2   2     3539.90     3546.69     24.51 o 
   7   2   2     1205.23     1222.25     20.46 o 
   8   2   2      764.84      738.14      8.17 o 
   9   2   2      384.40      358.56      5.40 o 
  10   2   2      520.98      515.70      7.63 o 
  11   2   2      438.19      460.99      7.30 o 
  12   2   2     1416.47     1415.44     14.84 o 
  13   2   2     1551.57     1497.55     16.31 o 
  14   2   2      437.53      431.22      9.08 o 
  15   2   2      496.72      476.55     16.86 o 
  16   2   2       42.82       44.88      6.07 o 
  17   2   2       78.73       79.75      7.25 o 
  18   2   2       94.99       82.52      7.58 o 
  19   2   2       44.85       42.34      7.13 o 
 -19   3   2      437.95      439.28     14.45 o 
 -18   3   2      113.88      108.53      8.72 o 
 -17   3   2      658.21      650.15     15.38 o 
 -16   3   2      383.00      367.06     12.97 o 
 -15   3   2      842.77      823.57     17.44 o 
 -14   3   2      532.16      476.99     13.04 o 
 -13   3   2     1828.89     1908.47     24.90 o 
 -12   3   2      351.72      333.27     13.10 o 
 -11   3   2     1297.91     1265.75     17.99 o 
 -10   3   2      419.09      414.83      8.27 o 
  -9   3   2     1138.47     1144.25     14.88 o 
  -8   3   2      932.16      941.46     10.98 o 
  -7   3   2     2611.08     2529.49     19.56 o 
  -6   3   2      552.62      545.55      7.49 o 
  -5   3   2     8493.25     8408.45     55.83 o 
  -4   3   2      810.35      841.24      8.14 o 
  -3   3   2    10013.59     9898.83     55.89 o 
  -2   3   2     1205.25     1196.59      9.07 o 
  -1   3   2    13001.72    13160.52     70.92 o 
   0   3   2      270.45      286.47      3.78 o 
   1   3   2    13152.63    13465.10     81.71 o 
   2   3   2     1240.88     1217.72     10.65 o 
   3   3   2    10224.98    10471.29     60.99 o 
   4   3   2      812.94      845.32      8.01 o 
   5   3   2     8513.89     8492.98     48.24 o 
   6   3   2      535.20      544.88      6.63 o 
   7   3   2     2595.01     2576.98     19.02 o 
   8   3   2      954.85      950.26     11.73 o 
   9   3   2     1123.31     1090.16     10.80 o 
  10   3   2      434.47      420.95      6.69 o 
  11   3   2     1366.84     1380.88     14.64 o 
  12   3   2      346.04      323.62      8.21 o 
  13   3   2     1764.00     1703.66     19.45 o 
  14   3   2      520.92      497.21     10.43 o 
  15   3   2      828.45      820.09     14.17 o 
  16   3   2      382.20      365.35     11.54 o 
  17   3   2      626.82      615.99     14.71 o 
  18   3   2      111.70      107.91      8.27 o 
  19   3   2      464.94      504.98     16.55 o 
 -18   4   2      249.14      257.16     12.09 o 
 -17   4   2      171.02      162.40     12.11 o 
 -16   4   2       82.93       83.93      7.79 o 
 -15   4   2      146.50      160.59      8.89 o 
 -14   4   2       84.09       78.39      6.84 o 
 -13   4   2      686.78      662.06     12.17 o 
 -12   4   2     1283.61     1285.98     16.71 o 
 -11   4   2      111.76      107.88      5.21 o 
 -10   4   2      393.74      400.80      8.35 o 
  -9   4   2      228.32      239.09      6.23 o 
  -8   4   2      867.53      870.47      9.89 o 
  -7   4   2     1463.67     1475.16     14.52 o 
  -6   4   2     2644.18     2650.88     21.00 o 
  -5   4   2       90.68       95.51      2.79 o 
  -4   4   2       51.08       49.00      1.87 o 
  -3   4   2      689.29      712.59      7.25 o 
  -2   4   2     1872.99     1892.50     13.52 o 
  -1   4   2      289.76      293.19      4.25 o 
   0   4   2     6990.88     7061.78     39.18 o 
   1   4   2      291.64      282.54      4.63 o 
   2   4   2     1902.97     1913.85     15.24 o 
   3   4   2      690.15      721.45      8.08 o 
   4   4   2       51.23       52.02      2.22 o 
   5   4   2       90.90       99.53      2.90 o 
   6   4   2     2608.39     2628.62     17.86 o 
   7   4   2     1469.59     1421.58     11.64 o 
   8   4   2      867.66      893.45      8.59 o 
   9   4   2      235.56      229.23      5.11 o 
  10   4   2      396.99      406.51      7.08 o 
  11   4   2      101.73      108.03      5.18 o 
  12   4   2     1297.13     1289.14     16.17 o 
  13   4   2      673.45      663.92     11.14 o 
  14   4   2       89.84       82.98      5.96 o 
  15   4   2      154.77      147.17      7.36 o 
  16   4   2       80.61       88.17      6.62 o 
  17   4   2      183.82      151.34      8.66 o 
  18   4   2      244.09      244.02     10.58 o 
 -18   5   2      293.31      299.07     14.38 o 
 -17   5   2      749.84      743.36     19.51 o 
 -16   5   2      325.64      319.82     12.92 o 
 -15   5   2     1118.44     1115.44     19.91 o 
 -14   5   2       67.73       61.87      6.28 o 
 -13   5   2     2035.38     1895.54     25.99 o 
 -12   5   2      514.50      504.68     10.46 o 
 -11   5   2      778.13      781.63     11.85 o 
 -10   5   2      245.82      253.43      6.82 o 
  -9   5   2      853.43      852.32     11.47 o 
  -8   5   2      493.94      476.00     10.53 o 
  -7   5   2     4117.93     4371.48     32.07 o 
  -6   5   2      607.80      608.59      9.40 o 
  -5   5   2     2205.34     2166.32     16.02 o 
  -4   5   2      109.51      112.49      2.76 o 
  -3   5   2     8109.06     8188.74     47.69 o 
  -2   5   2      697.84      730.62      7.66 o 
  -1   5   2    16892.67    16863.66     98.71 o 
   0   5   2      868.85      835.35      8.09 o 
   1   5   2    16990.17    17306.98    105.23 o 
   2   5   2      722.92      752.67      7.51 o 
   3   5   2     8093.78     8208.80     49.51 o 
   4   5   2      109.85      116.97      3.29 o 
   5   5   2     2247.53     2345.25     17.21 o 
   6   5   2      589.53      605.43      8.52 o 
   7   5   2     3929.03     3804.81     24.12 o 
   8   5   2      498.34      511.11      7.32 o 
   9   5   2      859.78      899.15     10.88 o 
  10   5   2      257.58      263.45      6.50 o 
  11   5   2      752.98      757.23     10.55 o 
  12   5   2      527.60      495.63      9.69 o 
  13   5   2     2096.08     2088.47     22.88 o 
  14   5   2       65.93       60.70      5.59 o 
  15   5   2     1094.58     1093.08     16.89 o 
  16   5   2      314.67      324.30     10.09 o 
  17   5   2      775.50      802.44     15.75 o 
  18   5   2      277.49      262.43     10.21 o 
 -18   6   2       22.32       19.88      7.95 o 
 -17   6   2      198.64      207.48     13.74 o 
 -16   6   2      264.66      259.96     12.02 o 
 -15   6   2       93.26       97.46      8.40 o 
 -14   6   2      359.80      338.60     11.49 o 
 -13   6   2      171.88      169.62      8.06 o 
 -12   6   2      245.66      237.28      8.31 o 
 -11   6   2      725.49      682.01     12.17 o 
 -10   6   2     1222.62     1223.79     15.52 o 
  -9   6   2      515.33      506.21      9.31 o 
  -8   6   2      648.43      676.98     10.43 o 
  -7   6   2      724.40      710.64      8.82 o 
  -6   6   2       11.30       11.41      2.02 o 
  -5   6   2      882.29      879.82      8.36 o 
  -4   6   2     2716.90     2724.95     18.62 o 
  -3   6   2      764.55      754.51      7.75 o 
  -2   6   2     3759.44     3862.93     25.07 o 
  -1   6   2      626.31      640.30      7.46 o 
   0   6   2     1529.33     1656.38     17.46 o 
   1   6   2      645.08      625.37      8.61 o 
   2   6   2     3777.03     3825.83     25.58 o 
   3   6   2      781.65      763.59      8.12 o 
   4   6   2     2732.41     2680.87     20.27 o 
   5   6   2      892.87      880.43      9.72 o 
   6   6   2       11.61       10.37      2.01 o 
   7   6   2      707.36      725.63      8.92 o 
   8   6   2      650.12      672.38      8.76 o 
   9   6   2      511.41      495.61      8.14 o 
  10   6   2     1231.46     1241.19     14.34 o 
  11   6   2      688.26      670.11     12.16 o 
  12   6   2      239.50      242.92      7.44 o 
  13   6   2      160.15      164.66      7.07 o 
  14   6   2      358.17      355.55     10.02 o 
  15   6   2      101.67       88.13      6.97 o 
  16   6   2      258.47      258.44     10.28 o 
  17   6   2      211.93      175.90     14.00 o 
  18   6   2       22.00       19.72      6.19 o 
 -18   7   2       82.14       68.35     11.67 o 
 -17   7   2      334.95      338.98     14.93 o 
 -16   7   2       93.45      102.06      9.17 o 
 -15   7   2      411.82      395.83     13.77 o 
 -14   7   2      227.70      231.49     10.80 o 
 -13   7   2     1390.99     1361.92     21.28 o 
 -12   7   2      111.78      111.05      7.40 o 
 -11   7   2     4900.16     4658.99     41.47 o 
 -10   7   2      285.19      295.65     11.32 o 
  -9   7   2     3155.24     3181.91     29.88 o 
  -8   7   2      149.49      151.13      4.81 o 
  -7   7   2      942.00      975.22     11.44 o 
  -6   7   2      956.80      961.21      9.08 o 
  -5   7   2     3838.03     4163.62     26.84 o 
  -4   7   2      974.40      969.76     11.41 o 
  -3   7   2     2271.50     2242.38     17.79 o 
  -2   7   2     2125.20     2154.69     16.21 o 
  -1   7   2    11889.73    11952.96     68.90 o 
   0   7   2      232.71      242.01      4.47 o 
   1   7   2    11788.61    11712.13     74.19 o 
   2   7   2     2048.70     2056.86     21.52 o 
   3   7   2     2328.07     2356.52     18.08 o 
   4   7   2      948.84      947.98     11.73 o 
   5   7   2     3682.94     3612.21     25.85 o 
   6   7   2      981.72      988.40     10.73 o 
   7   7   2      904.17      829.41      9.92 o 
   8   7   2      154.81      160.60      4.66 o 
   9   7   2     3090.53     3005.20     24.71 o 
  10   7   2      274.98      275.15     13.56 o 
  11   7   2     5035.75     4988.67     38.69 o 
  12   7   2      115.31      121.62      6.31 o 
  13   7   2     1396.90     1406.13     19.97 o 
  14   7   2      245.95      226.79      8.96 o 
  15   7   2      406.49      409.43     11.62 o 
  16   7   2       94.48       98.42      7.61 o 
  17   7   2      312.32      322.27     11.37 o 
  18   7   2       86.94       96.17      9.28 o 
 -17   8   2       62.88       72.97      9.20 o 
 -16   8   2       45.39       46.68      7.93 o 
 -15   8   2        9.87       -2.15      5.90 o 
 -14   8   2      310.87      317.49     12.46 o 
 -13   8   2       90.87       65.46      6.86 o 
 -12   8   2      686.67      706.10     15.76 o 
 -11   8   2      190.28      178.27      9.92 o 
 -10   8   2      142.44      160.91      7.73 o 
  -9   8   2      921.58      999.90     23.02 o 
  -8   8   2       21.53       29.04      3.56 o 
  -7   8   2       86.38       69.16      4.10 o 
  -6   8   2      598.75      632.46      8.07 o 
  -5   8   2      713.03      704.93      7.86 o 
  -4   8   2      763.16      766.39      8.55 o 
  -3   8   2     1273.89     1231.82     11.36 o 
  -2   8   2      559.19      568.98      6.91 o 
  -1   8   2      593.26      591.75      7.42 o 
   0   8   2     3120.26     3070.10     21.49 o 
   1   8   2      597.94      589.24      7.83 o 
   2   8   2      563.74      578.61      7.75 o 
   3   8   2     1251.72     1250.87     12.58 o 
   4   8   2      777.56      809.48      9.89 o 
   5   8   2      718.39      708.27      9.39 o 
   6   8   2      598.54      614.05      8.88 o 
   7   8   2       83.36       89.06      5.12 o 
   8   8   2       21.17       19.95      2.98 o 
   9   8   2      949.49      904.55     14.26 o 
  10   8   2      140.60      146.00      6.17 o 
  11   8   2      189.06      175.54      8.22 o 
  12   8   2      673.83      704.03     13.62 o 
  13   8   2       76.77       80.82      6.71 o 
  14   8   2      306.62      315.89     11.01 o 
  15   8   2       10.07        8.51      5.41 o 
  16   8   2       47.17       37.96      6.62 o 
  17   8   2       62.48       81.79      8.07 o 
 -17   9   2      134.11      150.29     11.97 o 
 -16   9   2      117.93      145.39     11.32 o 
 -15   9   2      389.52      462.05     16.10 o 
 -14   9   2      241.87      232.02     11.23 o 
 -13   9   2      487.21      505.55     14.40 o 
 -12   9   2      137.37      146.89      9.01 o 
 -11   9   2     2412.39     2352.48     30.78 o 
 -10   9   2      371.38      378.59      8.61 o 
  -9   9   2     5429.14     5166.74     43.45 o 
  -8   9   2     1425.33     1443.55     16.83 o 
  -7   9   2     2608.76     2653.27     23.03 o 
  -6   9   2      430.48      437.50      7.70 o 
  -5   9   2      660.04      672.67     12.15 o 
  -4   9   2      202.86      215.35      4.78 o 
  -3   9   2     1198.89     1211.66     11.33 o 
  -2   9   2      347.02      340.01      5.61 o 
  -1   9   2     3358.89     3354.51     24.27 o 
   0   9   2      443.16      459.75      6.99 o 
   1   9   2     3345.82     3249.25     26.03 o 
   2   9   2      322.62      307.33      5.98 o 
   3   9   2     1182.43     1165.61     12.45 o 
   4   9   2      189.60      191.56      5.32 o 
   5   9   2      682.55      726.05      9.90 o 
   6   9   2      440.24      441.65      7.89 o 
   7   9   2     2597.59     2546.68     27.22 o 
   8   9   2     1357.43     1383.78     15.63 o 
   9   9   2     5548.87     5479.55     43.11 o 
  10   9   2      378.65      382.57      9.09 o 
  11   9   2     2412.99     2362.47     25.33 o 
  12   9   2      143.85      138.46      6.99 o 
  13   9   2      473.06      445.85     11.42 o 
  14   9   2      260.61      245.05      9.93 o 
  15   9   2      377.36      396.62     12.16 o 
  16   9   2      129.91      138.96      8.86 o 
  17   9   2      116.81      134.34      9.27 o 
 -16  10   2      108.68      110.16     10.99 o 
 -15  10   2       17.73       11.19      7.37 o 
 -14  10   2       31.64       24.99      6.97 o 
 -13  10   2      102.08      119.41      9.05 o 
 -12  10   2       71.34       78.85      7.77 o 
 -11  10   2      558.05      606.64     31.04 o 
 -10  10   2       47.32       36.44      5.12 o 
  -9  10   2      248.49      263.26     14.15 o 
  -8  10   2      168.37      176.72      7.13 o 
  -7  10   2      512.06      516.53     10.89 o 
  -6  10   2     1422.73     1418.47     16.22 o 
  -5  10   2      227.72      226.21      6.97 o 
  -4  10   2      430.06      435.17      8.19 o 
  -3  10   2      419.12      399.65      7.80 o 
  -2  10   2      386.58      393.21      7.95 o 
  -1  10   2      770.03      749.44     10.59 o 
   0  10   2     1078.31     1070.89     13.08 o 
   1  10   2      777.17      756.28     11.55 o 
   2  10   2      384.19      377.42      7.90 o 
   3  10   2      408.17      420.21      7.95 o 
   4  10   2      421.44      420.43      8.16 o 
   5  10   2      222.38      233.47      6.90 o 
   6  10   2     1412.24     1401.79     15.30 o 
   7  10   2      524.12      535.25      9.72 o 
   8  10   2      173.76      188.29      7.12 o 
   9  10   2      242.96      259.82     13.04 o 
  10  10   2       47.29       45.16      4.94 o 
  11  10   2      577.99      554.13     18.69 o 
  12  10   2       66.77       71.23      6.05 o 
  13  10   2      113.90      102.99      7.16 o 
  14  10   2       31.70       29.43      6.24 o 
  15  10   2       17.33       24.79      6.42 o 
  16  10   2      109.66      120.59      9.19 o 
 -15  11   2       63.39       54.23      9.95 o 
 -14  11   2       86.03       85.44      9.82 o 
 -13  11   2      232.52      291.59     13.51 o 
 -12  11   2      366.56      374.94     14.45 o 
 -11  11   2      929.82      895.19     17.46 o 
 -10  11   2      979.17      959.62     17.66 o 
  -9  11   2     2241.93     2199.65     25.03 o 
  -8  11   2      292.72      298.13      8.86 o 
  -7  11   2     4244.20     4051.31     43.93 o 
  -6  11   2     1005.05      966.95     17.84 o 
  -5  11   2      709.25      753.35     13.65 o 
  -4  11   2       87.40       96.40      6.07 o 
  -3  11   2     1319.62     1269.83     21.59 o 
  -2  11   2      474.91      477.73     10.24 o 
  -1  11   2     2149.57     2138.21     21.99 o 
   0  11   2      583.69      582.06     10.98 o 
   1  11   2     2143.48     2069.30     20.65 o 
   2  11   2      522.57      531.40      9.23 o 
   3  11   2     1326.66     1373.71     15.67 o 
   4  11   2       99.05       97.01      5.00 o 
   5  11   2      725.99      727.81     11.33 o 
   6  11   2     1080.50     1047.19     14.61 o 
   7  11   2     4311.76     4375.28     37.10 o 
   8  11   2      301.49      312.33     10.05 o 
   9  11   2     2223.83     2194.28     26.74 o 
  10  11   2      943.37      933.58     17.15 o 
  11  11   2      896.29      810.73     16.57 o 
  12  11   2      349.18      349.43     11.45 o 
  13  11   2      238.23      197.96     13.60 o 
  14  11   2       83.74       65.80      8.09 o 
  15  11   2       69.96       76.66      8.60 o 
 -15  12   2      112.36      101.15     11.60 o 
 -14  12   2       53.69       63.84      9.28 o 
 -13  12   2      169.23      177.32     14.84 o 
 -12  12   2       59.91       67.71      7.36 o 
 -11  12   2      189.37      218.65     18.30 o 
 -10  12   2       83.54      103.18      8.45 o 
  -9  12   2      147.93      124.41      7.00 o 
  -8  12   2      684.49      717.01     14.06 o 
  -7  12   2       77.45       76.28      9.74 o 
  -6  12   2      145.22      140.34      8.09 o 
  -5  12   2      602.72      583.15     14.97 o 
  -4  12   2     1333.08     1363.37     20.55 o 
  -3  12   2      531.73      524.30     11.41 o 
  -2  12   2     1339.73     1299.50     19.17 o 
  -1  12   2      408.48      396.23     10.68 o 
   0  12   2      152.28      157.10      7.21 o 
   1  12   2      413.69      395.76      9.77 o 
   2  12   2     1317.88     1351.09     18.61 o 
   3  12   2      531.44      516.72      9.72 o 
   4  12   2     1323.46     1363.75     16.35 o 
   5  12   2      586.33      572.10     10.92 o 
   6  12   2      151.81      139.08      7.29 o 
   7  12   2       73.88       74.26      6.01 o 
   8  12   2      692.55      697.58     15.15 o 
   9  12   2      145.99      141.27      8.08 o 
  10  12   2       88.41       87.80      7.29 o 
  11  12   2      198.49      202.14     14.73 o 
  12  12   2       59.60       61.13      6.98 o 
  13  12   2      178.70      176.53     13.73 o 
  14  12   2       54.90       67.05      8.46 o 
  15  12   2      106.67      108.72      9.65 o 
 -14  13   2       89.44       83.81     11.06 o 
 -13  13   2      100.79       86.31     11.13 o 
 -12  13   2      279.17      306.60     12.73 o 
 -11  13   2      323.61      371.06     13.72 o 
 -10  13   2      146.41      144.55     10.50 o 
  -9  13   2      482.71      512.49     13.06 o 
  -8  13   2      139.37      133.67      8.13 o 
  -7  13   2     1339.73     1310.92     21.18 o 
  -6  13   2      110.98      109.35      8.60 o 
  -5  13   2     2010.59     1947.53     26.53 o 
  -4  13   2      657.17      659.32     15.62 o 
  -3  13   2     1899.75     1971.75     26.76 o 
  -2  13   2     1167.99     1224.82     21.43 o 
  -1  13   2     1189.69     1171.68     18.85 o 
   0  13   2     1248.21     1244.10     26.62 o 
   1  13   2     1144.85     1226.35     19.26 o 
   2  13   2     1111.80     1138.53     18.67 o 
   3  13   2     1813.98     1769.06     21.33 o 
   4  13   2      698.31      715.19     13.72 o 
   5  13   2     2032.19     2074.10     23.87 o 
   6  13   2      128.57      127.96      7.69 o 
   7  13   2     1363.19     1353.58     19.70 o 
   8  13   2      165.84      162.46      9.16 o 
   9  13   2      461.75      460.12     12.76 o 
  10  13   2      125.03      116.52      8.16 o 
  11  13   2      276.51      298.26     11.89 o 
  12  13   2      261.86      283.53     11.48 o 
  13  13   2       99.19      106.47      9.08 o 
  14  13   2       91.79       99.70      9.26 o 
 -13  14   2       60.08       37.89      7.72 o 
 -12  14   2       38.86       32.35      8.10 o 
 -11  14   2      118.29      126.59     10.20 o 
 -10  14   2       60.70       66.85      7.06 o 
  -9  14   2      209.71      174.94     11.69 o 
  -8  14   2      290.95      317.92     11.49 o 
  -7  14   2      127.80       93.83     11.78 o 
  -6  14   2      281.13      282.68     17.91 o 
  -5  14   2       89.42       88.43      8.17 o 
  -4  14   2       89.49       87.37      8.07 o 
  -3  14   2      441.66      467.59     15.01 o 
  -2  14   2      429.98      444.45     12.99 o 
  -1  14   2      268.48      281.30     10.46 o 
   0  14   2      194.75      201.55      9.19 o 
   1  14   2      270.52      258.72     10.03 o 
   2  14   2      421.60      404.28     12.08 o 
   3  14   2      451.26      443.43     13.20 o 
   4  14   2       86.46       98.53      7.27 o 
   5  14   2       88.80       93.29      7.03 o 
   6  14   2      285.51      283.92     10.51 o 
   7  14   2      118.20      117.67     11.29 o 
   8  14   2      295.32      301.77     13.46 o 
   9  14   2      200.56      224.10     10.17 o 
  10  14   2       60.54       61.53      7.25 o 
  11  14   2      117.46      112.25      9.18 o 
  12  14   2       38.13       46.42      7.26 o 
  13  14   2       58.20       57.21      8.06 o 
 -12  15   2      159.47      165.92     11.73 o 
 -11  15   2      100.50      114.20     11.02 o 
 -10  15   2       11.84       11.63      6.09 o 
  -9  15   2      402.17      439.55     14.29 o 
  -8  15   2       15.53       16.62      6.68 o 
  -7  15   2      473.92      448.56     14.56 o 
  -6  15   2      107.56      118.82      9.28 o 
  -5  15   2     1186.82     1178.45     22.63 o 
  -4  15   2      217.16      243.85     11.58 o 
  -3  15   2      799.58      828.81     18.75 o 
  -2  15   2      780.98      798.84     17.60 o 
  -1  15   2      815.59      910.81     21.16 o 
   0  15   2      691.77      718.53     15.90 o 
   1  15   2      820.77      794.79     23.06 o 
   2  15   2      762.25      761.38     17.29 o 
   3  15   2      816.84      810.25     17.88 o 
   4  15   2      202.56      222.81     10.96 o 
   5  15   2     1195.17     1182.12     19.96 o 
   6  15   2       87.98       93.03      8.17 o 
   7  15   2      491.34      487.45     16.20 o 
   8  15   2       14.31        9.74      6.51 o 
   9  15   2      371.80      380.25     14.74 o 
  10  15   2       12.66       10.39      6.18 o 
  11  15   2       86.15       73.90      8.74 o 
  12  15   2      172.44      175.42     10.74 o 
 -10  16   2       80.82       66.25      8.58 o 
  -9  16   2      103.94       78.48      9.20 o 
  -8  16   2       83.97       86.48      9.23 o 
  -7  16   2      119.85      125.08     10.09 o 
  -6  16   2      252.76      267.65     12.74 o 
  -5  16   2      242.85      248.09     12.19 o 
  -4  16   2       82.90       95.58      9.20 o 
  -3  16   2      205.31      184.13     12.50 o 
  -2  16   2       54.20       62.88      8.36 o 
  -1  16   2      167.94      156.55      9.96 o 
   0  16   2      239.91      248.98     11.74 o 
   1  16   2      166.06      167.31     10.11 o 
   2  16   2       51.23       43.92      7.47 o 
   3  16   2      206.01      193.58     14.56 o 
   4  16   2       85.77       86.41      8.71 o 
   5  16   2      249.22      222.59     12.82 o 
   6  16   2      257.98      287.65     14.20 o 
   7  16   2      121.52      130.08     11.52 o 
   8  16   2       81.78       82.77     10.17 o 
   9  16   2       99.47       96.84      9.71 o 
  10  16   2       80.54       58.29      9.17 o 
  -9  17   2       86.87       88.02     13.12 o 
  -8  17   2       55.93       58.59      9.50 o 
  -7  17   2      326.16      327.06     15.02 o 
  -6  17   2      371.62      383.53     15.93 o 
  -5  17   2      758.94      752.76     19.61 o 
  -4  17   2      315.09      316.14     13.98 o 
  -3  17   2      586.60      639.96     18.17 o 
  -2  17   2       81.07       88.57      9.40 o 
  -1  17   2      202.38      194.69     12.61 o 
   0  17   2       47.40       36.57      8.12 o 
   1  17   2      198.16      183.44     11.65 o 
   2  17   2       79.10       81.05      9.01 o 
   3  17   2      588.21      564.03     16.88 o 
   4  17   2      287.41      295.68     13.86 o 
   5  17   2      756.76      803.74     22.01 o 
   6  17   2      344.45      361.74     16.30 o 
   7  17   2      351.40      344.48     17.58 o 
   8  17   2       53.04       40.37      9.55 o 
   9  17   2      104.87      111.71     12.07 o 
  -7  18   2       64.88       57.27     12.33 o 
  -6  18   2       27.42       33.73      9.29 o 
  -5  18   2      152.28      175.57     17.57 o 
  -4  18   2      258.29      265.67     14.86 o 
  -3  18   2      180.52      181.50     14.15 o 
  -2  18   2      104.27      114.54     12.45 o 
  -1  18   2      166.31      167.17     19.14 o 
   0  18   2      123.38      132.43     12.11 o 
   1  18   2      163.83      187.80     20.71 o 
   2  18   2      105.40      115.71     10.90 o 
   3  18   2      182.10      196.76     12.97 o 
   4  18   2      263.59      267.54     15.33 o 
   5  18   2      160.20      147.05     19.74 o 
   6  18   2       27.77       36.04     11.54 o 
   7  18   2       62.61       54.54     15.87 o 
  -3  19   2      422.38      395.31     19.07 o 
  -2  19   2       33.65       18.14      9.88 o 
  -1  19   2      175.92      196.85     21.43 o 
   0  19   2       41.40       51.93     11.50 o 
   1  19   2      172.89      172.77     13.91 o 
   2  19   2       43.20       34.84     10.04 o 
   3  19   2      418.94      471.90     18.34 o 
   1   0   3     1686.67     1745.21     14.37 o 
   2   0   3      973.97      898.49      7.97 o 
   3   0   3      100.74       88.24      3.34 o 
   4   0   3        1.54        1.32      1.47 o 
   5   0   3     9612.69     9682.51     55.94 o 
   6   0   3       32.74       30.99      1.93 o 
   7   0   3     1939.44     1794.67     15.75 o 
   8   0   3      215.41      218.63      4.90 o 
   9   0   3     1079.45     1092.73     12.38 o 
  10   0   3      920.73      898.88     12.84 o 
  11   0   3     1029.62     1036.46     16.26 o 
  12   0   3        3.80        1.24      3.84 o 
  13   0   3     1118.29     1073.85     18.09 o 
  14   0   3      379.01      259.50     34.60 o 
  15   0   3      566.03      568.97     15.04 o 
  16   0   3      369.57      386.92     16.50 o 
  17   0   3      225.63      226.15     11.71 o 
  18   0   3      175.80      199.96     11.84 o 
 -18   1   3       22.95       24.94      7.51 o 
 -17   1   3       50.49       45.62      7.48 o 
 -16   1   3       31.91       34.71      6.82 o 
 -15   1   3      406.85      441.41     13.03 o 
 -14   1   3      339.67      356.36     11.52 o 
 -13   1   3      673.20      669.70     14.56 o 
 -12   1   3     1714.23     1671.43     21.41 o 
 -11   1   3      130.73      115.47      6.13 o 
 -10   1   3     2602.26     2615.32     26.84 o 
  -9   1   3      635.00      624.66     10.88 o 
  -8   1   3     3218.31     3100.97     25.55 o 
  -7   1   3      375.57      384.24      6.96 o 
  -6   1   3     4948.56     5034.96     32.69 o 
  -5   1   3     1074.37     1066.39     10.33 o 
  -4   1   3     4810.47     4916.29     29.46 o 
  -3   1   3     1061.27     1073.27      8.86 o 
  -2   1   3      913.85     1065.03      9.04 o 
  -1   1   3        3.43        3.93      1.39 o 
   0   1   3     1662.82     1683.29     12.34 o 
   1   1   3        3.78        4.86      1.49 o 
   2   1   3      922.60      926.45     10.09 o 
   3   1   3     1069.57     1044.39      9.55 o 
   4   1   3     4820.68     4768.16     30.65 o 
   5   1   3     1067.91     1067.27      9.59 o 
   6   1   3     4984.14     5013.99     31.53 o 
   7   1   3      384.67      390.07      5.50 o 
   8   1   3     3296.31     3382.48     23.80 o 
   9   1   3      624.33      595.45      8.65 o 
  10   1   3     2550.00     2561.13     24.47 o 
  11   1   3      125.66      126.80      5.37 o 
  12   1   3     1680.41     1624.91     18.02 o 
  13   1   3      640.21      672.39     10.95 o 
  14   1   3      360.37      357.36      8.80 o 
  15   1   3      412.40      401.83     12.71 o 
  16   1   3       35.25       20.26      6.11 o 
  17   1   3       53.64       62.52      8.24 o 
  18   1   3       21.87       11.09      7.03 o 
 -18   2   3       77.14       55.57      8.16 o 
 -17   2   3      172.58      165.66     11.22 o 
 -16   2   3      282.65      241.27     10.79 o 
 -15   2   3      745.65      724.43     15.99 o 
 -14   2   3      270.10      259.08     10.22 o 
 -13   2   3     1143.98     1094.63     17.41 o 
 -12   2   3      716.40      736.66     30.33 o 
 -11   2   3     1358.46     1296.26     17.02 o 
 -10   2   3      426.20      436.33      9.63 o 
  -9   2   3      300.12      280.96     10.46 o 
  -8   2   3      430.04      422.86      7.26 o 
  -7   2   3     5885.82     6031.74     41.70 o 
  -6   2   3      429.57      421.42      6.18 o 
  -5   2   3    10372.80    10425.29     60.37 o 
  -4   2   3      172.57      162.96      3.49 o 
  -3   2   3     8580.68     8672.45     50.10 o 
  -2   2   3      354.49      336.04      4.73 o 
  -1   2   3     1061.22     1177.24      9.65 o 
   0   2   3      525.89      517.87      5.86 o 
   1   2   3      952.41      977.01      9.77 o 
   2   2   3      356.97      351.30      4.95 o 
   3   2   3     8439.52     8407.26     49.14 o 
   4   2   3      167.34      186.43      7.81 o 
   5   2   3    10321.35    10231.55     61.12 o 
   6   2   3      428.68      418.47      5.87 o 
   7   2   3     5741.45     5675.94     35.75 o 
   8   2   3      428.20      422.06      5.89 o 
   9   2   3      355.81      358.97      6.03 o 
  10   2   3      456.57      425.75      7.75 o 
  11   2   3     1448.83     1542.18     16.54 o 
  12   2   3      736.61      744.41     32.53 o 
  13   2   3     1148.08     1171.30     17.38 o 
  14   2   3      273.89      273.07      9.50 o 
  15   2   3      734.00      744.61     14.48 o 
  16   2   3      262.52      269.40     10.52 o 
  17   2   3      179.00      195.39     11.22 o 
  18   2   3       66.01       79.62      9.10 o 
 -18   3   3      215.97      200.45     12.41 o 
 -17   3   3       63.35       57.92      7.79 o 
 -16   3   3      221.12      236.56     11.88 o 
 -15   3   3      196.48      190.40      9.26 o 
 -14   3   3      784.19      786.49     15.54 o 
 -13   3   3      668.45      657.55     13.55 o 
 -12   3   3     1246.14     1244.57     16.69 o 
 -11   3   3      300.67      306.59      8.27 o 
 -10   3   3      278.19      292.36      8.03 o 
  -9   3   3      296.22      310.87      7.78 o 
  -8   3   3     1651.78     1540.06     15.74 o 
  -7   3   3      679.98      675.63      9.15 o 
  -6   3   3     2556.10     2463.36     20.35 o 
  -5   3   3     1473.85     1413.47     15.07 o 
  -4   3   3     6239.11     6344.83     38.11 o 
  -3   3   3      177.54      185.25      3.68 o 
  -2   3   3     7996.38     8220.89     46.72 o 
  -1   3   3     1596.40     1537.69     11.63 o 
   0   3   3      123.03      100.82      3.01 o 
   1   3   3     1580.40     1516.86     13.12 o 
   2   3   3     7981.33     7952.90     49.59 o 
   3   3   3      180.44      193.34      4.19 o 
   4   3   3     6237.26     6287.03     39.50 o 
   5   3   3     1506.97     1412.47     13.14 o 
   6   3   3     2661.77     2795.86     20.08 o 
   7   3   3      697.36      683.19      8.28 o 
   8   3   3     1708.30     1730.61     14.71 o 
   9   3   3      299.55      304.94      6.04 o 
  10   3   3      249.29      215.00      5.78 o 
  11   3   3      287.16      287.48      6.93 o 
  12   3   3     1167.60     1126.30     13.81 o 
  13   3   3      658.70      664.96     13.34 o 
  14   3   3      759.82      731.14     14.33 o 
  15   3   3      196.49      201.22      8.83 o 
  16   3   3      242.04      241.71      9.73 o 
  17   3   3       60.70       56.69      6.95 o 
  18   3   3      230.97      232.12     10.47 o 
 -18   4   3      258.57      273.50     13.57 o 
 -17   4   3      338.28      331.18     13.18 o 
 -16   4   3      362.90      338.96     11.99 o 
 -15   4   3      381.92      381.79     12.56 o 
 -14   4   3       94.55       85.56      7.23 o 
 -13   4   3      664.77      629.10     12.92 o 
 -12   4   3      202.99      211.01     11.01 o 
 -11   4   3      849.78      835.93     13.27 o 
 -10   4   3      188.56      211.66      7.13 o 
  -9   4   3      620.08      568.18     10.30 o 
  -8   4   3      311.91      330.59      7.18 o 
  -7   4   3      469.56      489.88      9.14 o 
  -6   4   3      966.44      958.71     12.17 o 
  -5   4   3     2661.51     2729.18     20.63 o 
  -4   4   3      114.59      117.62      3.49 o 
  -3   4   3     6902.99     6971.59     40.63 o 
  -2   4   3      119.69      123.80      3.15 o 
  -1   4   3     5397.30     5327.66     31.94 o 
   0   4   3        1.28        4.71      1.98 o 
   1   4   3     5355.68     5308.98     36.04 o 
   2   4   3      124.62      132.31      3.83 o 
   3   4   3     6881.24     6895.25     44.26 o 
   4   4   3      109.85      106.57      3.55 o 
   5   4   3     2547.90     2357.04     18.34 o 
   6   4   3      958.48      972.99     10.81 o 
   7   4   3      472.92      421.32      6.16 o 
   8   4   3      290.64      306.42      5.79 o 
   9   4   3      711.26      710.14      9.55 o 
  10   4   3      196.03      193.57      6.09 o 
  11   4   3      873.03      894.30     13.54 o 
  12   4   3      219.01      205.82      6.65 o 
  13   4   3      682.90      680.46     11.95 o 
  14   4   3       98.79       78.05      5.60 o 
  15   4   3      334.15      335.72      9.08 o 
  16   4   3      358.53      372.43     11.38 o 
  17   4   3      319.19      334.88     11.69 o 
  18   4   3      261.92      277.53     11.34 o 
 -18   5   3      402.26      407.04     17.91 o 
 -17   5   3      132.65      134.98     10.62 o 
 -16   5   3      771.72      754.84     17.54 o 
 -15   5   3      131.70      117.44      8.57 o 
 -14   5   3      293.64      270.50     10.20 o 
 -13   5   3       63.23       48.65      5.60 o 
 -12   5   3      566.74      560.73     11.86 o 
 -11   5   3      101.16      101.98      5.85 o 
 -10   5   3      184.74      192.91      7.76 o 
  -9   5   3      463.79      464.93     10.96 o 
  -8   5   3       57.01       49.40      3.77 o 
  -7   5   3      461.46      467.60      7.84 o 
  -6   5   3      411.97      415.83      6.51 o 
  -5   5   3      366.88      373.44      6.69 o 
  -4   5   3     2505.66     2570.44     18.44 o 
  -3   5   3      812.40      797.80     21.56 o 
  -2   5   3     9500.96     9625.00     56.16 o 
  -1   5   3     1728.17     1662.15     13.06 o 
   0   5   3     8431.83     8644.69     49.75 o 
   1   5   3     1746.15     1678.90     16.26 o 
   2   5   3     9487.25     9467.31     60.88 o 
   3   5   3      792.27      820.01     13.03 o 
   4   5   3     2423.61     2202.29     18.11 o 
   5   5   3      366.80      372.05      6.23 o 
   6   5   3      439.67      457.60      7.05 o 
   7   5   3      487.91      477.64      7.54 o 
   8   5   3       58.28       87.21      3.89 o 
   9   5   3      470.77      472.54      8.12 o 
  10   5   3      182.74      186.65      6.27 o 
  11   5   3      106.66       98.45      5.39 o 
  12   5   3      544.16      557.23     10.38 o 
  13   5   3       54.46       59.71      5.06 o 
  14   5   3      280.91      293.93      8.95 o 
  15   5   3      134.32      119.06      7.01 o 
  16   5   3      804.12      800.19     14.38 o 
  17   5   3      126.47      148.29      9.62 o 
  18   5   3      420.22      425.64     14.10 o 
 -17   6   3       96.79       86.87     10.09 o 
 -16   6   3      355.33      362.33     14.84 o 
 -15   6   3      467.98      502.79     15.19 o 
 -14   6   3       42.15       33.99      5.74 o 
 -13   6   3      556.30      598.74     12.84 o 
 -12   6   3      240.81      250.36      8.89 o 
 -11   6   3     1788.27     1809.06     21.46 o 
 -10   6   3      730.48      704.56     12.09 o 
  -9   6   3     1906.17     1859.17     20.91 o 
  -8   6   3      357.56      362.24     15.88 o 
  -7   6   3      590.52      573.86     10.47 o 
  -6   6   3      242.63      237.98      5.35 o 
  -5   6   3      342.15      341.86      5.34 o 
  -4   6   3     1337.56     1343.57     11.82 o 
  -3   6   3     2405.75     2332.68     17.48 o 
  -2   6   3      334.62      337.71      6.45 o 
  -1   6   3     5667.65     5715.44     35.98 o 
   0   6   3       32.98       33.11      2.61 o 
   1   6   3     5643.87     5686.23     39.38 o 
   2   6   3      337.05      351.12      6.20 o 
   3   6   3     2502.35     2643.32     20.53 o 
   4   6   3     1346.64     1350.79     13.03 o 
   5   6   3      341.23      374.03      6.55 o 
   6   6   3      247.67      249.18      5.73 o 
   7   6   3      622.97      626.07      8.95 o 
   8   6   3      341.27      367.92      8.21 o 
   9   6   3     1935.39     1890.16     20.22 o 
  10   6   3      703.15      671.03     10.95 o 
  11   6   3     1839.93     1813.91     20.03 o 
  12   6   3      235.48      221.23      7.16 o 
  13   6   3      515.10      505.56     10.28 o 
  14   6   3       38.98       39.89      5.00 o 
  15   6   3      435.89      456.72     11.84 o 
  16   6   3      357.43      360.96     11.47 o 
  17   6   3       81.44       67.50      7.05 o 
 -17   7   3       59.74       65.35      9.79 o 
 -16   7   3      565.46      614.76     18.53 o 
 -15   7   3       61.88       62.51      9.07 o 
 -14   7   3      747.05      757.63     17.66 o 
 -13   7   3      145.95      156.90      9.43 o 
 -12   7   3      438.99      485.63     13.70 o 
 -11   7   3      711.66      684.52     13.20 o 
 -10   7   3      641.19      656.20     13.00 o 
  -9   7   3      652.74      677.03     13.48 o 
  -8   7   3     1486.13     1462.67     19.81 o 
  -7   7   3       64.83       60.36      3.77 o 
  -6   7   3      538.90      522.97      9.26 o 
  -5   7   3      660.05      636.63      8.40 o 
  -4   7   3      585.00      587.61      7.83 o 
  -3   7   3      865.71      863.04      9.79 o 
  -2   7   3     5323.51     5551.83     36.77 o 
  -1   7   3      385.49      384.31      6.48 o 
   0   7   3     1472.70     1409.06     13.89 o 
   1   7   3      375.64      373.58      6.74 o 
   2   7   3     5259.80     5194.55     37.17 o 
   3   7   3      841.93      846.82     10.48 o 
   4   7   3      530.99      487.82      7.41 o 
   5   7   3      630.23      633.88      9.49 o 
   6   7   3      534.91      550.50      8.40 o 
   7   7   3       63.42       59.47      3.76 o 
   8   7   3     1516.50     1506.41     16.43 o 
   9   7   3      659.75      670.60     11.49 o 
  10   7   3      671.51      594.82     10.71 o 
  11   7   3      715.83      708.32     12.01 o 
  12   7   3      413.80      422.25     10.67 o 
  13   7   3      152.31      145.42      7.16 o 
  14   7   3      749.64      760.44     14.15 o 
  15   7   3       66.48       60.47      6.22 o 
  16   7   3      562.48      627.53     14.13 o 
  17   7   3       63.98       45.27      6.74 o 
 -17   8   3      110.58      102.84     35.30 o 
 -16   8   3       63.12       64.30      9.45 o 
 -15   8   3      106.41      142.53     12.27 o 
 -14   8   3       43.00       36.41      7.71 o 
 -13   8   3      768.05      796.72     18.96 o 
 -12   8   3      245.59      242.19     11.57 o 
 -11   8   3     1432.04     1435.64     27.32 o 
 -10   8   3      549.50      567.03     15.76 o 
  -9   8   3     3422.15     3392.28     38.14 o 
  -8   8   3     1288.71     1267.76     14.93 o 
  -7   8   3     1456.97     1415.99     16.66 o 
  -6   8   3      597.44      571.94      9.17 o 
  -5   8   3       59.14       58.77      3.46 o 
  -4   8   3      218.83      229.92      5.75 o 
  -3   8   3     1530.03     1463.25     13.96 o 
  -2   8   3      236.29      250.61      7.88 o 
  -1   8   3     3500.15     3387.54     25.99 o 
   0   8   3      364.36      372.09      7.03 o 
   1   8   3     3576.17     3612.91     28.29 o 
   2   8   3      232.19      244.67     11.14 o 
   3   8   3     1599.83     1626.50     16.16 o 
   4   8   3      242.30      242.86      6.58 o 
   5   8   3       82.74      103.04      4.25 o 
   6   8   3      630.60      628.61      9.31 o 
   7   8   3     1475.87     1482.86     15.89 o 
   8   8   3     1305.51     1377.18     15.96 o 
   9   8   3     3340.71     3310.95     30.79 o 
  10   8   3      540.00      549.00     11.54 o 
  11   8   3     1418.17     1381.96     17.48 o 
  12   8   3      229.44      219.79      8.61 o 
  13   8   3      766.99      727.07     13.60 o 
  14   8   3       38.83       39.34      5.53 o 
  15   8   3      107.63       86.84      7.39 o 
  16   8   3       62.00       63.50      7.61 o 
  17   8   3      123.06      150.79     27.63 o 
 -16   9   3      118.81      138.53     12.34 o 
 -15   9   3       58.55       55.89      9.29 o 
 -14   9   3       90.56       72.57      8.86 o 
 -13   9   3       66.97       72.99      8.48 o 
 -12   9   3      397.25      357.91     16.35 o 
 -11   9   3      152.65      163.65     10.20 o 
 -10   9   3     1200.74     1207.65     21.01 o 
  -9   9   3      565.27      547.68     15.11 o 
  -8   9   3     2976.22     3050.38     30.65 o 
  -7   9   3      825.93      808.10     13.72 o 
  -6   9   3     1679.05     1635.32     18.33 o 
  -5   9   3      459.78      462.16      8.68 o 
  -4   9   3      480.72      408.52      8.27 o 
  -3   9   3      330.50      334.53      7.64 o 
  -2   9   3      213.77      174.54      5.86 o 
  -1   9   3      379.83      390.51      7.92 o 
   0   9   3      959.27      997.56     12.15 o 
   1   9   3      384.27      387.32      8.72 o 
   2   9   3      199.68      228.73      6.39 o 
   3   9   3      322.16      330.42      7.55 o 
   4   9   3      470.77      530.60      9.85 o 
   5   9   3      461.15      465.61      9.16 o 
   6   9   3     1671.75     1689.38     18.77 o 
   7   9   3      810.54      784.58     12.86 o 
   8   9   3     3015.26     2918.56     30.04 o 
   9   9   3      563.00      542.27     12.39 o 
  10   9   3     1220.73     1206.00     17.90 o 
  11   9   3      141.87      152.47      7.69 o 
  12   9   3      404.95      390.34     12.24 o 
  13   9   3       64.13       69.48      6.80 o 
  14   9   3       83.21       95.01      7.57 o 
  15   9   3       57.45       41.97      7.37 o 
  16   9   3      108.52      127.91      9.95 o 
 -15  10   3      115.69      101.06     11.24 o 
 -14  10   3       52.49       42.43      8.47 o 
 -13  10   3       65.69       72.43      8.82 o 
 -12  10   3      305.66      296.39     13.17 o 
 -11  10   3      927.51      892.72     20.04 o 
 -10  10   3      258.63      259.96     11.12 o 
  -9  10   3     1397.71     1426.75     20.96 o 
  -8  10   3      382.37      386.64     16.88 o 
  -7  10   3      770.42      767.31     12.40 o 
  -6  10   3      420.01      432.15     33.55 o 
  -5  10   3      171.52      162.85      8.05 o 
  -4  10   3      187.21      177.08      9.14 o 
  -3  10   3      296.36      316.21      9.05 o 
  -2  10   3      525.32      517.58      9.31 o 
  -1  10   3     2668.29     2697.36     26.64 o 
   0  10   3      669.63      682.91     10.78 o 
   1  10   3     2680.63     2643.83     23.57 o 
   2  10   3      483.13      489.39      9.30 o 
   3  10   3      287.14      255.46      7.31 o 
   4  10   3      171.75      185.58      6.55 o 
   5  10   3      178.52      189.71      6.77 o 
   6  10   3      436.25      405.57     15.91 o 
   7  10   3      722.59      742.58     12.45 o 
   8  10   3      393.87      383.18     16.80 o 
   9  10   3     1356.08     1366.58     20.45 o 
  10  10   3      264.87      269.07      9.54 o 
  11  10   3      916.57      887.37     15.98 o 
  12  10   3      301.02      323.92     11.81 o 
  13  10   3       69.21       58.63      6.86 o 
  14  10   3       62.75       47.63      7.12 o 
  15  10   3      147.55      136.99     10.05 o 
 -15  11   3       52.41       51.98     10.95 o 
 -14  11   3       23.98       32.99      8.93 o 
 -13  11   3      126.70      122.56     11.21 o 
 -12  11   3       72.55       72.82      9.53 o 
 -11  11   3      136.21      125.88     10.71 o 
 -10  11   3      751.72      724.26     17.99 o 
  -9  11   3      110.06      108.33      8.21 o 
  -8  11   3     1250.98     1294.79     23.39 o 
  -7  11   3      829.68      821.09     14.22 o 
  -6  11   3     1575.33     1570.04     23.24 o 
  -5  11   3      155.78      158.69      8.15 o 
  -4  11   3      832.31      798.58     15.91 o 
  -3  11   3      237.91      223.80      9.71 o 
  -2  11   3     1427.70     1346.74     20.19 o 
  -1  11   3      222.97      203.77      7.48 o 
   0  11   3     1037.23     1019.33     15.99 o 
   1  11   3      230.82      227.83      7.43 o 
   2  11   3     1476.37     1560.71     18.03 o 
   3  11   3      250.59      250.86      7.60 o 
   4  11   3      851.28      863.40     13.24 o 
   5  11   3      146.32      164.94      6.80 o 
   6  11   3     1538.95     1591.79     20.07 o 
   7  11   3      841.02      856.16     13.89 o 
   8  11   3     1234.43     1230.85     19.49 o 
   9  11   3      125.54      122.90      7.85 o 
  10  11   3      749.64      711.80     14.53 o 
  11  11   3      134.45      135.79      8.09 o 
  12  11   3      100.05       95.24      8.18 o 
  13  11   3      115.05      116.52      8.94 o 
  14  11   3       27.45       28.56      6.93 o 
  15  11   3       47.17       47.97      8.38 o 
 -14  12   3      147.69      171.95     13.59 o 
 -13  12   3       65.74       39.46      9.19 o 
 -12  12   3      398.76      376.46     17.73 o 
 -11  12   3       69.31       45.74      9.40 o 
 -10  12   3      226.15      254.38     14.14 o 
  -9  12   3      448.76      410.06     14.01 o 
  -8  12   3      140.22      148.43     12.19 o 
  -7  12   3      443.63      474.32     15.94 o 
  -6  12   3      180.38      181.97      8.84 o 
  -5  12   3      615.14      628.55     14.05 o 
  -4  12   3      345.24      352.97     10.96 o 
  -3  12   3     1102.73     1162.23     19.08 o 
  -2  12   3     1378.20     1339.29     25.83 o 
  -1  12   3     1436.83     1430.30     23.12 o 
   0  12   3        6.69       -1.81      3.95 o 
   1  12   3     1455.77     1437.05     20.18 o 
   2  12   3     1341.95     1344.58     20.22 o 
   3  12   3     1099.53     1044.63     14.98 o 
   4  12   3      311.52      324.24      8.97 o 
   5  12   3      652.54      691.08     12.53 o 
   6  12   3      173.32      169.02      7.31 o 
   7  12   3      427.91      415.58     10.91 o 
   8  12   3      143.20      148.65      9.73 o 
   9  12   3      450.61      464.55     15.23 o 
  10  12   3      234.17      225.21      9.64 o 
  11  12   3       48.48       56.26      6.75 o 
  12  12   3      403.49      438.02     14.86 o 
  13  12   3       74.51       78.69      8.38 o 
  14  12   3      153.19      153.76     10.77 o 
 -13  13   3       89.27      109.45     12.95 o 
 -12  13   3       78.38       60.12     11.89 o 
 -11  13   3       76.77       93.62     12.09 o 
 -10  13   3       89.50      101.05      9.08 o 
  -9  13   3       84.64       82.60      8.69 o 
  -8  13   3      852.83      865.22     17.37 o 
  -7  13   3      138.86      145.50      8.31 o 
  -6  13   3      574.56      597.93     14.23 o 
  -5  13   3       66.97       56.94      6.54 o 
  -4  13   3      627.78      633.02     15.55 o 
  -3  13   3      937.77      896.29     18.38 o 
  -2  13   3     1133.50     1118.33     20.62 o 
  -1  13   3      661.79      681.30     15.25 o 
   0  13   3      863.30      850.65     17.31 o 
   1  13   3      710.30      726.32     15.33 o 
   2  13   3     1174.13     1150.75     18.61 o 
   3  13   3      953.91      918.98     15.89 o 
   4  13   3      649.93      645.71     13.41 o 
   5  13   3       82.39       86.43      6.17 o 
   6  13   3      556.02      564.91     11.94 o 
   7  13   3      128.72      133.96      7.98 o 
   8  13   3      819.02      824.37     16.76 o 
   9  13   3       86.82       96.70      8.00 o 
  10  13   3       79.62       92.29      7.61 o 
  11  13   3       87.07       82.85      8.02 o 
  12  13   3       90.62       98.46      9.56 o 
  13  13   3       90.01       99.15      9.34 o 
 -12  14   3      123.42      128.69     14.56 o 
 -11  14   3       36.31       38.23      8.04 o 
 -10  14   3       61.97       40.24      8.38 o 
  -9  14   3      121.77      129.76      9.86 o 
  -8  14   3       41.62       44.86      6.44 o 
  -7  14   3      691.86      662.06     15.49 o 
  -6  14   3       28.39       26.78      6.47 o 
  -5  14   3      323.29      351.66     12.78 o 
  -4  14   3      187.90      186.40     10.18 o 
  -3  14   3      705.02      735.72     17.26 o 
  -2  14   3      287.46      283.31     12.69 o 
  -1  14   3      393.99      387.20     14.36 o 
   0  14   3      729.37      725.64     17.74 o 
   1  14   3      368.23      401.06     13.18 o 
   2  14   3      286.57      306.93     11.80 o 
   3  14   3      689.71      675.13     15.51 o 
   4  14   3      178.16      191.64      8.93 o 
   5  14   3      336.92      338.46     10.97 o 
   6  14   3       30.41       26.47      5.64 o 
   7  14   3      723.14      755.86     15.61 o 
   8  14   3       41.16       26.78      6.27 o 
   9  14   3      144.42      155.73     10.04 o 
  10  14   3       51.13       40.93      6.99 o 
  11  14   3       29.62       23.82      6.72 o 
  12  14   3      124.53      127.00     10.10 o 
 -11  15   3       32.92       28.58      7.93 o 
 -10  15   3      119.27       91.40     10.14 o 
  -9  15   3       95.69       93.40     10.16 o 
  -8  15   3      175.29      169.12      9.99 o 
  -7  15   3      113.07      125.53      9.47 o 
  -6  15   3      359.69      394.66     13.87 o 
  -5  15   3      224.31      225.23     15.25 o 
  -4  15   3      212.25      216.03     13.52 o 
  -3  15   3      213.29      196.39     12.52 o 
  -2  15   3      574.73      576.27     20.37 o 
  -1  15   3      421.83      422.15     15.47 o 
   0  15   3      448.38      463.06     15.18 o 
   1  15   3      407.85      432.79     15.59 o 
   2  15   3      595.30      585.16     15.78 o 
   3  15   3      212.30      209.96     11.08 o 
   4  15   3      238.78      200.11     15.07 o 
   5  15   3      213.86      220.28     10.32 o 
   6  15   3      356.41      328.41     12.52 o 
   7  15   3      103.04      117.30      9.89 o 
   8  15   3      153.62      169.26     11.05 o 
   9  15   3       94.18       85.85      9.41 o 
  10  15   3      106.21      128.68      9.63 o 
  11  15   3       38.12       41.71      7.81 o 
  -9  16   3       62.37       58.69      7.39 o 
  -8  16   3       71.46       84.76      8.65 o 
  -7  16   3      525.10      524.52     16.15 o 
  -6  16   3      296.27      287.77     13.01 o 
  -5  16   3      850.75      852.54     20.19 o 
  -4  16   3      397.26      373.11     15.18 o 
  -3  16   3      261.42      263.58     13.65 o 
  -2  16   3      380.51      345.56     14.86 o 
  -1  16   3       60.18       61.32      8.98 o 
   0  16   3      192.13      174.26     14.23 o 
   1  16   3       43.34       47.57      8.36 o 
   2  16   3      417.69      434.66     15.63 o 
   3  16   3      248.87      272.34     12.72 o 
   4  16   3      420.16      429.96     15.13 o 
   5  16   3      837.32      825.15     20.06 o 
   6  16   3      306.03      309.40     12.91 o 
   7  16   3      533.65      557.98     18.38 o 
   8  16   3       63.24       65.34      9.85 o 
   9  16   3       66.86       68.59      9.02 o 
  -7  17   3       57.67       61.11      9.07 o 
  -6  17   3       51.72       38.91      8.81 o 
  -5  17   3      102.35      117.09     10.87 o 
  -4  17   3      271.44      279.19     14.54 o 
  -3  17   3       68.68       76.98     10.08 o 
  -2  17   3      144.42      140.70     11.64 o 
  -1  17   3       32.09       22.11      8.21 o 
   0  17   3      173.23      151.94     12.20 o 
   1  17   3       28.25       32.68      8.28 o 
   2  17   3      139.85      164.96     11.66 o 
   3  17   3       68.82       68.44      9.30 o 
   4  17   3      276.51      256.33     16.97 o 
   5  17   3      107.10      120.23     11.12 o 
   6  17   3       66.00       51.75     10.05 o 
   7  17   3       48.87       37.74      9.78 o 
  -5  18   3      448.86      447.07     19.58 o 
  -4  18   3      303.11      289.26     18.45 o 
  -3  18   3      275.42      228.39     14.39 o 
  -2  18   3      121.15      107.76     11.76 o 
  -1  18   3       33.09       21.67      8.92 o 
   0  18   3      145.40      175.05     13.56 o 
   1  18   3       26.07        9.96      8.74 o 
   2  18   3      143.27      159.93     12.58 o 
   3  18   3      266.40      298.50     15.18 o 
   4  18   3      306.30      327.76     15.04 o 
   5  18   3      429.48      463.58     19.38 o 
   0   0   4     1783.96     1897.55     23.51 o 
   1   0   4      375.61      343.89      5.93 o 
   2   0   4    11539.39    11842.00     72.26 o 
   3   0   4       78.18       79.75      3.08 o 
   4   0   4     2793.58     2769.21     19.77 o 
   5   0   4       71.98       76.29      2.99 o 
   6   0   4     2020.90     2021.25     16.29 o 
   7   0   4      630.47      624.14      7.48 o 
   8   0   4     1131.64     1136.22     12.08 o 
   9   0   4     1009.23     1019.37     12.55 o 
  10   0   4     2216.28     2129.22     24.45 o 
  11   0   4       43.40       52.14      6.01 o 
  12   0   4     1796.80     1770.44     25.45 o 
  13   0   4      104.81       97.99      7.47 o 
  14   0   4     1351.10     1292.31     22.81 o 
  15   0   4       74.50       54.91      8.06 o 
  16   0   4      144.11      129.36     10.31 o 
  17   0   4      318.27      335.93     15.72 o 
 -17   1   4       53.91       59.16      8.16 o 
 -16   1   4       24.03       13.38      6.51 o 
 -15   1   4      245.17      256.44     12.80 o 
 -14   1   4      237.85      234.36     12.84 o 
 -13   1   4      174.03      176.40      8.97 o 
 -12   1   4      353.67      379.67     11.95 o 
 -11   1   4      500.98      508.37     14.53 o 
 -10   1   4       86.02       96.35      6.17 o 
  -9   1   4     1311.58     1290.42     18.04 o 
  -8   1   4      273.27      268.45      5.29 o 
  -7   1   4      994.05     1045.07     10.86 o 
  -6   1   4      640.44      624.21      8.29 o 
  -5   1   4     1269.38     1289.73     11.08 o 
  -4   1   4      864.05      873.24      8.58 o 
  -3   1   4     2212.03     2167.27     16.35 o 
  -2   1   4     1284.15     1227.57     11.47 o 
  -1   1   4      186.29      190.28      4.23 o 
   0   1   4      195.84      202.77      4.78 o 
   1   1   4      184.10      184.00      4.78 o 
   2   1   4     1273.86     1192.25     11.72 o 
   3   1   4     2177.32     2125.37     16.77 o 
   4   1   4      877.15      884.80      9.90 o 
   5   1   4     1237.15     1241.38     11.85 o 
   6   1   4      627.84      650.55      8.11 o 
   7   1   4      995.33     1018.70     10.61 o 
   8   1   4      260.11      282.01      5.15 o 
   9   1   4     1314.47     1301.92     15.05 o 
  10   1   4       97.03       86.66      5.35 o 
  11   1   4      502.55      511.68      9.64 o 
  12   1   4      346.54      346.76     10.43 o 
  13   1   4      182.38      188.37      9.17 o 
  14   1   4      224.05      242.49     11.17 o 
  15   1   4      245.87      233.12     12.45 o 
  16   1   4       19.16       13.99      6.60 o 
  17   1   4       54.12       42.87      7.75 o 
 -17   2   4       40.64       30.91      7.26 o 
 -16   2   4      572.94      544.35     15.61 o 
 -15   2   4       86.76       73.19      7.66 o 
 -14   2   4      456.94      449.89     13.34 o 
 -13   2   4      209.08      209.98      9.08 o 
 -12   2   4     2579.42     2554.79     28.97 o 
 -11   2   4      651.59      681.99     12.70 o 
 -10   2   4     1173.30     1130.85     18.31 o 
  -9   2   4      594.13      586.74     10.92 o 
  -8   2   4     1146.06     1080.97     13.28 o 
  -7   2   4      100.12      104.31      4.03 o 
  -6   2   4     1305.54     1317.79     12.52 o 
  -5   2   4      268.10      277.65      4.86 o 
  -4   2   4     5075.35     5076.93     32.29 o 
  -3   2   4       46.40       53.93      2.80 o 
  -2   2   4    12412.24    12944.59     74.02 o 
  -1   2   4      662.01      715.24      7.87 o 
   0   2   4    11660.48    11826.81     66.45 o 
   1   2   4      669.35      701.68      9.42 o 
   2   2   4    12083.35    11801.98     72.07 o 
   3   2   4       44.74       49.16      3.05 o 
   4   2   4     4991.66     4821.94     32.32 o 
   5   2   4      266.00      267.96      5.64 o 
   6   2   4     1227.37     1144.31     11.68 o 
   7   2   4      102.82       99.16      3.80 o 
   8   2   4     1173.71     1201.77     12.29 o 
   9   2   4      585.63      572.71      8.41 o 
  10   2   4     1190.57     1150.40     13.97 o 
  11   2   4      650.23      643.66     12.37 o 
  12   2   4     2576.93     2550.88     28.30 o 
  13   2   4      219.11      217.68      8.40 o 
  14   2   4      457.43      504.74     12.37 o 
  15   2   4       84.77       91.66      8.02 o 
  16   2   4      618.44      574.47     15.79 o 
  17   2   4       39.39       24.12      7.18 o 
 -17   3   4       64.00       55.47      8.26 o 
 -16   3   4      219.71      181.16     12.52 o 
 -15   3   4       60.47       62.36      7.47 o 
 -14   3   4      341.24      349.84     12.12 o 
 -13   3   4      462.24      479.20     11.88 o 
 -12   3   4      659.76      675.08     13.19 o 
 -11   3   4      207.91      205.13      7.83 o 
 -10   3   4      139.81      135.78      6.48 o 
  -9   3   4      125.70      136.46      6.15 o 
  -8   3   4      362.14      345.79      8.45 o 
  -7   3   4      372.86      362.82      7.57 o 
  -6   3   4      837.48      815.03      9.64 o 
  -5   3   4      463.19      461.03      6.15 o 
  -4   3   4      224.50      225.00      6.01 o 
  -3   3   4      151.41      169.48      4.23 o 
  -2   3   4       47.94       50.51      2.91 o 
  -1   3   4     1539.01     1592.17     13.06 o 
   0   3   4      127.99      132.72      3.86 o 
   1   3   4     1551.48     1552.75     14.68 o 
   2   3   4       47.29       46.17      3.02 o 
   3   3   4      147.39      147.39      4.08 o 
   4   3   4      231.89      231.73      5.83 o 
   5   3   4      464.10      452.01      6.99 o 
   6   3   4      832.64      831.22      9.89 o 
   7   3   4      374.30      367.46      6.82 o 
   8   3   4      349.79      372.88      7.17 o 
   9   3   4      137.10      137.25      5.17 o 
  10   3   4      141.17      156.49      5.70 o 
  11   3   4      209.09      227.57      7.60 o 
  12   3   4      666.90      640.36     12.04 o 
  13   3   4      450.06      476.89     12.60 o 
  14   3   4      341.82      344.24     10.25 o 
  15   3   4       56.81       56.20      6.22 o 
  16   3   4      204.82      215.03      9.29 o 
  17   3   4       68.08       54.10      8.09 o 
 -17   4   4      231.16      250.31     12.27 o 
 -16   4   4      146.27      143.60      9.92 o 
 -15   4   4      195.77      196.18     10.42 o 
 -14   4   4      651.74      653.66     14.20 o 
 -13   4   4       31.75       24.66      5.31 o 
 -12   4   4      249.54      240.60      8.55 o 
 -11   4   4      194.23      208.02      8.03 o 
 -10   4   4     1758.17     1744.05     20.90 o 
  -9   4   4      346.21      346.49      8.86 o 
  -8   4   4     1305.68     1250.45     16.93 o 
  -7   4   4      206.11      196.33      6.14 o 
  -6   4   4     3905.82     3990.64     29.16 o 
  -5   4   4      410.66      417.46      5.85 o 
  -4   4   4     3170.53     3249.68     23.45 o 
  -3   4   4      435.56      437.92      5.98 o 
  -2   4   4     5165.86     5164.33     32.32 o 
  -1   4   4     1148.94     1149.63     10.64 o 
   0   4   4     3253.73     3132.30     22.27 o 
   1   4   4     1130.15     1120.51     12.08 o 
   2   4   4     5105.08     4932.10     34.12 o 
   3   4   4      421.52      402.82      7.15 o 
   4   4   4     3059.22     2840.75     21.80 o 
   5   4   4      408.71      401.39      7.06 o 
   6   4   4     3926.86     4090.80     30.40 o 
   7   4   4      200.64      200.54      5.85 o 
   8   4   4     1382.05     1384.34     15.35 o 
   9   4   4      333.42      317.37      7.72 o 
  10   4   4     1733.27     1687.47     18.28 o 
  11   4   4      189.74      197.58      7.08 o 
  12   4   4      262.00      293.72      8.11 o 
  13   4   4       32.35       29.09      4.00 o 
  14   4   4      653.50      657.85     12.74 o 
  15   4   4      196.38      208.01      9.18 o 
  16   4   4      162.24      166.99      8.88 o 
  17   4   4      235.85      253.15     10.50 o 
 -17   5   4      199.59      174.25     13.83 o 
 -16   5   4      165.22      143.83     11.57 o 
 -15   5   4      185.55      220.53     10.38 o 
 -14   5   4      171.42      145.76      9.93 o 
 -13   5   4      225.95      248.96      9.52 o 
 -12   5   4      584.01      598.38     16.65 o 
 -11   5   4      633.53      646.47     12.73 o 
 -10   5   4      232.33      229.35      9.20 o 
  -9   5   4     1036.08     1031.50     15.16 o 
  -8   5   4      410.04      407.88      9.68 o 
  -7   5   4      639.28      632.37     11.30 o 
  -6   5   4      261.00      251.48      6.35 o 
  -5   5   4       92.69       92.69      3.36 o 
  -4   5   4      340.89      350.64      5.94 o 
  -3   5   4      400.06      389.47      5.87 o 
  -2   5   4      355.60      349.43      5.45 o 
  -1   5   4     1170.15     1223.72     10.71 o 
   0   5   4      136.31      147.19      3.99 o 
   1   5   4     1182.34     1190.55     12.40 o 
   2   5   4      357.64      345.70      6.41 o 
   3   5   4      400.78      379.84      6.90 o 
   4   5   4      336.03      335.99      6.72 o 
   5   5   4       92.16       96.31      4.36 o 
   6   5   4      252.83      262.92      6.45 o 
   7   5   4      628.87      614.12      9.63 o 
   8   5   4      416.06      416.18      8.61 o 
   9   5   4     1040.96     1052.06     14.55 o 
  10   5   4      246.81      251.37      7.03 o 
  11   5   4      644.52      638.25     11.37 o 
  12   5   4      596.93      589.63     12.88 o 
  13   5   4      213.98      241.24      7.44 o 
  14   5   4      174.48      157.39      7.81 o 
  15   5   4      183.39      206.13      9.06 o 
  16   5   4      148.63      158.95      9.76 o 
  17   5   4      199.29      192.58     10.30 o 
 -16   6   4      489.26      521.92     16.64 o 
 -15   6   4       23.94       17.46      7.00 o 
 -14   6   4      414.25      434.35     12.36 o 
 -13   6   4      155.34      140.85      7.95 o 
 -12   6   4     1754.13     1763.70     22.26 o 
 -11   6   4      137.13      161.23      7.37 o 
 -10   6   4      464.74      458.12     11.24 o 
  -9   6   4      457.02      491.08     11.16 o 
  -8   6   4     3576.59     3487.36     35.62 o 
  -7   6   4      154.09      164.19      5.08 o 
  -6   6   4     3449.36     3294.78     27.29 o 
  -5   6   4      352.47      355.50      6.21 o 
  -4   6   4     4228.87     4327.21     30.93 o 
  -3   6   4      498.31      515.36      8.03 o 
  -2   6   4     1223.56     1285.79     13.20 o 
  -1   6   4     1101.20     1035.47     13.52 o 
   0   6   4     2051.99     2066.80     19.29 o 
   1   6   4     1123.01     1062.27     15.37 o 
   2   6   4     1186.04     1106.87     13.11 o 
   3   6   4      513.73      536.63      8.37 o 
   4   6   4     4253.66     4325.27     32.84 o 
   5   6   4      370.56      363.53      7.43 o 
   6   6   4     3566.42     3654.37     28.35 o 
   7   6   4      145.62      157.50      5.43 o 
   8   6   4     3679.66     3640.07     30.23 o 
   9   6   4      455.51      491.53     15.22 o 
  10   6   4      470.11      433.82      9.85 o 
  11   6   4      130.11      139.19      6.32 o 
  12   6   4     1670.27     1595.36     20.13 o 
  13   6   4      146.93      139.80      6.55 o 
  14   6   4      386.24      386.16      9.71 o 
  15   6   4       26.82       31.03      5.53 o 
  16   6   4      497.38      499.37     15.49 o 
 -16   7   4       93.04       82.78     10.29 o 
 -15   7   4      201.63      232.76     13.67 o 
 -14   7   4      167.73      186.66     11.02 o 
 -13   7   4      290.50      300.66     12.32 o 
 -12   7   4      213.09      208.50     10.94 o 
 -11   7   4       41.93       32.16      5.57 o 
 -10   7   4      121.08      126.62      7.69 o 
  -9   7   4      511.57      508.42     13.08 o 
  -8   7   4      363.96      356.87     11.73 o 
  -7   7   4       18.11       16.32      3.28 o 
  -6   7   4      139.49      146.62      6.17 o 
  -5   7   4      372.49      384.45      8.84 o 
  -4   7   4      306.32      303.72      7.51 o 
  -3   7   4      215.25      208.02      6.48 o 
  -2   7   4      189.17      187.99      6.23 o 
  -1   7   4     1096.15     1107.84     13.98 o 
   0   7   4      390.43      412.00      7.82 o 
   1   7   4     1084.52     1077.82     13.15 o 
   2   7   4      181.04      173.29      5.70 o 
   3   7   4      216.86      211.55      6.57 o 
   4   7   4      311.81      298.98      7.37 o 
   5   7   4      377.69      378.97      8.50 o 
   6   7   4      144.07      153.92      6.01 o 
   7   7   4       18.09       10.45      3.55 o 
   8   7   4      347.00      367.16      9.35 o 
   9   7   4      525.13      515.16     11.11 o 
  10   7   4      128.11      124.70      6.84 o 
  11   7   4       38.96       27.20      4.89 o 
  12   7   4      240.25      213.76      8.99 o 
  13   7   4      290.16      299.20     10.67 o 
  14   7   4      174.09      172.63      8.47 o 
  15   7   4      199.23      228.20     10.50 o 
  16   7   4       90.71      100.63      8.36 o 
 -16   8   4      301.57      318.76     19.31 o 
 -15   8   4      202.28      203.51     13.52 o 
 -14   8   4      393.23      393.42     15.20 o 
 -13   8   4      229.41      235.96     12.34 o 
 -12   8   4      335.97      356.68     13.84 o 
 -11   8   4       61.65       56.34      7.61 o 
 -10   8   4     2328.57     2442.14     35.92 o 
  -9   8   4      105.58      102.55      8.46 o 
  -8   8   4     1466.39     1532.12     24.00 o 
  -7   8   4      466.72      471.58     11.05 o 
  -6   8   4     3728.41     3572.76     34.09 o 
  -5   8   4      237.18      212.54     11.24 o 
  -4   8   4     1372.17     1289.97     15.85 o 
  -3   8   4      579.01      566.10     10.77 o 
  -2   8   4     1115.59     1077.71     15.19 o 
  -1   8   4      318.60      320.13      7.88 o 
   0   8   4      862.28      946.36     13.30 o 
   1   8   4      344.35      343.83      7.75 o 
   2   8   4     1167.06     1204.38     14.67 o 
   3   8   4      605.23      590.22     10.09 o 
   4   8   4     1393.17     1433.57     16.75 o 
   5   8   4      234.72      244.75     11.76 o 
   6   8   4     3734.57     3773.99     32.69 o 
   7   8   4      496.06      497.04     12.88 o 
   8   8   4     1446.97     1391.25     18.35 o 
   9   8   4      118.08      114.32      7.16 o 
  10   8   4     2292.61     2286.20     27.62 o 
  11   8   4       66.31       68.48      6.36 o 
  12   8   4      316.99      285.26     10.96 o 
  13   8   4      225.38      213.57     11.14 o 
  14   8   4      414.77      445.22     13.49 o 
  15   8   4      185.21      203.39     10.62 o 
  16   8   4      304.80      310.00     13.93 o 
 -15   9   4       69.85       70.17     11.20 o 
 -14   9   4       46.15       52.80      9.42 o 
 -13   9   4       81.96       95.25     10.21 o 
 -12   9   4       86.65       86.80      9.76 o 
 -11   9   4      136.27      124.87     10.23 o 
 -10   9   4      193.80      152.40     13.10 o 
  -9   9   4      103.57      105.30     10.84 o 
  -8   9   4      156.23      165.80      7.66 o 
  -7   9   4      422.77      407.67     13.10 o 
  -6   9   4      656.93      674.51     11.90 o 
  -5   9   4      756.92      755.76     12.60 o 
  -4   9   4      190.53      182.98     10.41 o 
  -3   9   4      139.43      133.33      6.31 o 
  -2   9   4      815.49      781.32     13.13 o 
  -1   9   4     1376.96     1368.11     16.57 o 
   0   9   4     1372.09     1354.82     16.84 o 
   1   9   4     1359.67     1353.42     16.06 o 
   2   9   4      812.36      776.80     11.93 o 
   3   9   4      135.07      144.25      6.00 o 
   4   9   4      195.71      184.59      7.48 o 
   5   9   4      751.09      749.72     12.20 o 
   6   9   4      657.37      655.76     12.83 o 
   7   9   4      412.53      425.42     10.63 o 
   8   9   4      150.18      169.85      7.89 o 
   9   9   4      103.58       98.19      7.17 o 
  10   9   4      184.12      182.74     10.55 o 
  11   9   4      142.40      142.94      8.19 o 
  12   9   4       83.26       83.08      7.14 o 
  13   9   4       86.58       90.85      8.11 o 
  14   9   4       44.82       34.56      6.52 o 
  15   9   4       73.74       80.27      8.19 o 
 -14  10   4      342.12      341.13     21.29 o 
 -13  10   4       91.65       86.99     11.43 o 
 -12  10   4      180.85      146.92     13.59 o 
 -11  10   4       73.83       63.82      9.50 o 
 -10  10   4      203.97      254.06     13.96 o 
  -9  10   4      353.75      349.49     15.14 o 
  -8  10   4     2628.51     2644.88     38.19 o 
  -7  10   4      148.26      146.56      9.37 o 
  -6  10   4      648.13      628.82     12.67 o 
  -5  10   4      371.87      383.76     11.71 o 
  -4  10   4     1672.45     1615.37     31.24 o 
  -3  10   4      205.63      234.62      8.63 o 
  -2  10   4     1039.10     1020.99     15.00 o 
  -1  10   4      160.27      165.89      7.22 o 
   0  10   4     1840.02     1846.76     21.64 o 
   1  10   4      140.25      148.74      6.59 o 
   2  10   4     1046.57     1051.97     14.52 o 
   3  10   4      202.71      205.39      7.14 o 
   4  10   4     1673.37     1621.09     19.04 o 
   5  10   4      348.14      360.36      9.26 o 
   6  10   4      617.95      576.10     11.36 o 
   7  10   4      144.01      161.21      7.23 o 
   8  10   4     2587.03     2581.29     29.15 o 
   9  10   4      372.36      361.89     11.48 o 
  10  10   4      187.28      185.11      9.23 o 
  11  10   4       85.25       90.45      7.21 o 
  12  10   4      192.71      226.96     10.20 o 
  13  10   4       87.28       89.63      8.45 o 
  14  10   4      334.74      368.43     14.18 o 
 -14  11   4       24.40       19.33     10.41 o 
 -13  11   4      122.81      141.32     14.45 o 
 -12  11   4      133.52       86.71     12.16 o 
 -11  11   4      124.55      108.02     12.44 o 
 -10  11   4       95.75       92.34     10.59 o 
  -9  11   4      208.83      215.54     10.28 o 
  -8  11   4      116.15      109.47      8.57 o 
  -7  11   4       44.92       32.98      5.06 o 
  -6  11   4       90.23       91.68      7.17 o 
  -5  11   4      632.03      641.95     15.38 o 
  -4  11   4      231.83      242.49     10.47 o 
  -3  11   4      150.53      141.24      8.09 o 
  -2  11   4      626.34      643.52     15.81 o 
  -1  11   4      611.25      601.26     13.84 o 
   0  11   4       78.84       80.65      5.87 o 
   1  11   4      614.34      629.20     11.99 o 
   2  11   4      626.43      611.27     11.96 o 
   3  11   4      151.78      163.12      6.97 o 
   4  11   4      231.36      231.11      7.95 o 
   5  11   4      631.13      660.61     12.28 o 
   6  11   4       93.72       97.37      6.24 o 
   7  11   4       45.70       35.88      5.34 o 
   8  11   4      111.64      114.39      7.48 o 
   9  11   4      201.01      220.97      9.91 o 
  10  11   4       89.17       89.98      7.73 o 
  11  11   4      125.05      126.55      8.27 o 
  12  11   4      119.51      129.68     10.17 o 
  13  11   4      124.80      135.45     10.34 o 
  14  11   4       20.84       21.95      7.05 o 
 -13  12   4       80.69       69.22     12.58 o 
 -12  12   4      399.80      393.44     20.17 o 
 -11  12   4      220.58      251.95     17.89 o 
 -10  12   4      228.27      222.51     14.38 o 
  -9  12   4       45.28       37.33     11.39 o 
  -8  12   4      408.83      455.50     15.08 o 
  -7  12   4      365.56      357.82     11.25 o 
  -6  12   4     1580.53     1625.35     24.95 o 
  -5  12   4     1025.85     1009.05     21.05 o 
  -4  12   4      248.69      217.97      9.97 o 
  -3  12   4      434.00      437.06     16.70 o 
  -2  12   4     2309.59     2334.69     33.69 o 
  -1  12   4      272.20      278.30     11.87 o 
   0  12   4     1633.93     1651.31     25.78 o 
   1  12   4      271.57      279.88     10.39 o 
   2  12   4     2331.85     2322.83     25.74 o 
   3  12   4      410.01      422.47     11.56 o 
   4  12   4      265.51      279.36      8.92 o 
   5  12   4     1002.55      999.20     15.66 o 
   6  12   4     1551.09     1499.46     19.75 o 
   7  12   4      319.12      312.87     10.34 o 
   8  12   4      381.83      370.46     12.27 o 
   9  12   4       47.68       48.55      6.80 o 
  10  12   4      253.72      285.21     12.09 o 
  11  12   4      246.04      245.44     11.03 o 
  12  12   4      422.71      426.70     14.53 o 
  13  12   4       91.73       87.19      9.60 o 
 -12  13   4       79.16       72.73     12.71 o 
 -11  13   4       81.68       76.16     12.26 o 
 -10  13   4       83.97       91.68     11.66 o 
  -9  13   4       69.83       65.30      8.24 o 
  -8  13   4      184.16      177.74     11.03 o 
  -7  13   4      226.07      228.82     11.50 o 
  -6  13   4      155.50      157.59     10.46 o 
  -5  13   4      185.82      183.89      9.77 o 
  -4  13   4       40.87       37.02      7.03 o 
  -3  13   4      302.35      303.36     15.48 o 
  -2  13   4      206.32      202.94     10.94 o 
  -1  13   4      106.75      120.27     10.23 o 
   0  13   4      199.15      215.67     11.37 o 
   1  13   4      103.35       93.67      8.40 o 
   2  13   4      199.86      195.78      9.65 o 
   3  13   4      312.34      298.97     13.43 o 
   4  13   4       42.26       40.41      5.91 o 
   5  13   4      194.18      204.07      8.84 o 
   6  13   4      160.30      171.31      8.52 o 
   7  13   4      225.19      239.63     10.60 o 
   8  13   4      182.98      187.44     10.52 o 
   9  13   4       63.73       86.47      8.41 o 
  10  13   4       86.61       76.01      8.49 o 
  11  13   4       79.47       76.52      8.31 o 
  12  13   4       74.81       89.11      9.14 o 
 -11  14   4       18.33        8.76     11.50 o 
 -10  14   4      401.17      404.54     15.94 o 
  -9  14   4       24.71        7.19      6.79 o 
  -8  14   4      364.72      378.76     14.35 o 
  -7  14   4      176.66      181.78      9.48 o 
  -6  14   4      312.71      345.60     15.10 o 
  -5  14   4      328.32      292.34     12.88 o 
  -4  14   4      550.83      570.03     17.01 o 
  -3  14   4      391.64      402.23     14.72 o 
  -2  14   4      518.10      502.94     16.31 o 
  -1  14   4      184.57      188.80     11.45 o 
   0  14   4     1214.10     1238.56     24.89 o 
   1  14   4      211.11      213.27     12.12 o 
   2  14   4      564.86      596.53     17.65 o 
   3  14   4      380.24      385.36     14.42 o 
   4  14   4      557.50      569.99     15.24 o 
   5  14   4      322.55      314.52     12.24 o 
   6  14   4      308.27      298.70     12.21 o 
   7  14   4      169.04      174.18      9.80 o 
   8  14   4      366.90      401.24     14.14 o 
   9  14   4       25.32       22.80      7.04 o 
  10  14   4      429.80      449.56     15.47 o 
  11  14   4       25.15       20.43      7.19 o 
  -9  15   4       69.30       54.19     11.41 o 
  -8  15   4      131.25      142.88     20.97 o 
  -7  15   4      156.17      157.05     12.89 o 
  -6  15   4       45.19       43.65      8.38 o 
  -5  15   4      166.43      177.72     12.17 o 
  -4  15   4      211.51      202.82     12.79 o 
  -3  15   4       64.14       66.12      9.48 o 
  -2  15   4      144.71      155.78     11.93 o 
  -1  15   4      146.53      161.11     12.82 o 
   0  15   4      143.75      167.37     12.38 o 
   1  15   4      146.13      160.68     13.79 o 
   2  15   4      150.13      182.91     13.06 o 
   3  15   4       65.69       81.88      9.85 o 
   4  15   4      215.29      218.23     12.45 o 
   5  15   4      169.09      204.98     11.69 o 
   6  15   4       41.92       48.03      8.65 o 
   7  15   4      159.68      153.32     11.77 o 
   8  15   4      142.02      131.06     12.12 o 
   9  15   4       66.47       69.80     10.17 o 
  -8  16   4      213.62      226.40     19.68 o 
  -7  16   4       90.80       88.52      9.94 o 
  -6  16   4      338.57      344.69     21.68 o 
  -5  16   4      275.06      281.79     14.69 o 
  -4  16   4      128.14      124.25     11.71 o 
  -3  16   4      340.50      330.30     16.10 o 
  -2  16   4      560.69      527.67     19.35 o 
  -1  16   4       25.21       14.83      8.19 o 
   0  16   4      259.61      248.91     14.86 o 
   1  16   4       35.53       33.31      9.13 o 
   2  16   4      547.35      582.95     20.69 o 
   3  16   4      371.43      388.52     22.89 o 
   4  16   4      118.24      128.02     11.73 o 
   5  16   4      308.09      333.40     16.12 o 
   6  16   4      330.43      361.47     33.36 o 
   7  16   4       94.64      108.03     12.96 o 
   8  16   4      206.86      201.24     16.92 o 
  -5  17   4      291.74      287.99     15.65 o 
  -4  17   4      223.94      206.49     22.49 o 
  -3  17   4       90.03       75.20     11.19 o 
  -2  17   4       41.40       49.34     10.15 o 
  -1  17   4       67.96       67.56     10.97 o 
   0  17   4      170.96      164.46     23.70 o 
   1  17   4       66.58       50.62     10.61 o 
   2  17   4       43.04       37.89     10.03 o 
   3  17   4       85.02       86.55     12.22 o 
   4  17   4      223.79      253.89     15.07 o 
   5  17   4      294.81      325.93     16.85 o 
   1   0   5     4150.64     4198.55     35.54 o 
   2   0   5      392.20      363.82      7.84 o 
   3   0   5     1116.55     1126.05     13.97 o 
   4   0   5      338.18      354.51      8.40 o 
   5   0   5       48.69       51.76      3.41 o 
   6   0   5      828.93      802.76     10.04 o 
   7   0   5      177.48      172.78      4.92 o 
   8   0   5      634.91      614.88     10.32 o 
   9   0   5     1752.95     1754.97     21.87 o 
  10   0   5      140.83      152.74      5.95 o 
  11   0   5      192.64      174.67      9.95 o 
  12   0   5       20.93       19.47      7.78 o 
  13   0   5      148.95      143.93     11.38 o 
  14   0   5      354.08      378.94     15.68 o 
  15   0   5      466.45      466.51     15.68 o 
  16   0   5      113.18      118.51     10.26 o 
 -16   1   5       77.06       64.19      9.04 o 
 -15   1   5      118.95      124.06     10.02 o 
 -14   1   5      252.27      295.44     12.56 o 
 -13   1   5      150.62      136.70      9.37 o 
 -12   1   5      716.05      737.81     16.77 o 
 -11   1   5      252.26      238.56     10.27 o 
 -10   1   5      544.02      541.24     13.60 o 
  -9   1   5      196.72      193.81      6.39 o 
  -8   1   5       15.43       20.46      3.47 o 
  -7   1   5      220.19      214.86      6.11 o 
  -6   1   5      257.27      250.43      5.69 o 
  -5   1   5      169.60      167.39      5.05 o 
  -4   1   5      906.02      904.60     11.57 o 
  -3   1   5      133.14      139.87      4.96 o 
  -2   1   5     4389.58     4214.64     35.64 o 
  -1   1   5      905.80      904.92     13.26 o 
   0   1   5     5530.42     5349.83     44.97 o 
   1   1   5      903.14      864.89     12.51 o 
   2   1   5     4562.94     4579.06     36.87 o 
   3   1   5      128.91      135.62      5.33 o 
   4   1   5      878.35      863.35     12.12 o 
   5   1   5      170.60      175.84      5.62 o 
   6   1   5      281.00      308.65      6.48 o 
   7   1   5      228.09      222.15      5.95 o 
   8   1   5        7.24        3.51      2.68 o 
   9   1   5      193.18      192.07      7.82 o 
  10   1   5      505.21      488.76     13.21 o 
  11   1   5      236.79      267.29     10.72 o 
  12   1   5      712.79      738.98     18.57 o 
  13   1   5      147.34      142.47     10.57 o 
  14   1   5      268.50      276.28     12.95 o 
  15   1   5      119.50      124.79     10.73 o 
  16   1   5       77.47       65.87      9.60 o 
 -16   2   5        9.87        1.15      6.82 o 
 -15   2   5      241.34      251.12     12.46 o 
 -14   2   5       66.82       60.75      7.91 o 
 -13   2   5      443.95      447.57     14.07 o 
 -12   2   5       59.78       54.29      7.21 o 
 -11   2   5      630.46      608.31     14.80 o 
 -10   2   5      242.62      223.24      9.63 o 
  -9   2   5     1053.91     1085.39     18.58 o 
  -8   2   5      412.63      391.81      7.94 o 
  -7   2   5     1584.44     1631.41     16.69 o 
  -6   2   5      273.48      262.48      5.78 o 
  -5   2   5      745.92      786.35      9.95 o 
  -4   2   5      228.69      226.80      5.63 o 
  -3   2   5     1022.13     1055.02     12.66 o 
  -2   2   5      697.51      700.64     10.20 o 
  -1   2   5     3597.30     3472.11     29.15 o 
   0   2   5      243.55      241.45      7.35 o 
   1   2   5     3617.14     3759.18     31.64 o 
   2   2   5      695.59      682.63     11.01 o 
   3   2   5      958.50      908.48     11.80 o 
   4   2   5      225.88      225.35      6.23 o 
   5   2   5      701.32      660.94     10.22 o 
   6   2   5      269.48      281.36      7.08 o 
   7   2   5     1554.24     1542.29     17.08 o 
   8   2   5      409.06      423.06      7.88 o 
   9   2   5     1021.51     1006.85     13.83 o 
  10   2   5      229.96      223.12      8.75 o 
  11   2   5      653.31      663.17     13.90 o 
  12   2   5       64.16       56.65      6.10 o 
  13   2   5      484.39      508.19     12.71 o 
  14   2   5       75.85       64.83      7.91 o 
  15   2   5      246.45      256.08     13.51 o 
  16   2   5        7.67        1.19      7.34 o 
 -16   3   5      151.94      155.91     12.08 o 
 -15   3   5      166.89      165.79     11.89 o 
 -14   3   5      260.46      271.76     13.98 o 
 -13   3   5      107.25      105.07      9.66 o 
 -12   3   5      874.79      936.28     18.98 o 
 -11   3   5      209.94      204.42      9.20 o 
 -10   3   5     2240.20     2289.83     28.27 o 
  -9   3   5      299.80      304.23     10.01 o 
  -8   3   5     1526.86     1478.21     19.68 o 
  -7   3   5       19.70       20.19      3.35 o 
  -6   3   5      829.60      772.07     10.19 o 
  -5   3   5       88.94       83.96      4.02 o 
  -4   3   5      790.18      814.94     10.52 o 
  -3   3   5       70.68       81.83      4.37 o 
  -2   3   5      866.99      936.44     13.79 o 
  -1   3   5      209.04      206.72      5.96 o 
   0   3   5     1215.20     1201.78     14.11 o 
   1   3   5      214.83      209.78      5.93 o 
   2   3   5      844.93      798.01     10.69 o 
   3   3   5       70.35       75.31      4.27 o 
   4   3   5      766.52      727.40     10.78 o 
   5   3   5       91.30       87.56      4.69 o 
   6   3   5      869.51      911.53     12.55 o 
   7   3   5       21.68       23.79      3.64 o 
   8   3   5     1543.23     1518.32     17.42 o 
   9   3   5      299.50      312.18      8.61 o 
  10   3   5     2229.97     2181.04     23.38 o 
  11   3   5      201.09      221.63      7.21 o 
  12   3   5      838.48      859.57     16.62 o 
  13   3   5      100.54       99.51      6.73 o 
  14   3   5      267.08      270.99     11.65 o 
  15   3   5      167.88      162.25     10.43 o 
  16   3   5      180.77      202.07     12.30 o 
 -16   4   5      194.60      199.97     12.99 o 
 -15   4   5      209.13      231.27     12.94 o 
 -14   4   5       60.91       65.52      8.71 o 
 -13   4   5      284.65      266.53     11.75 o 
 -12   4   5      146.10      146.21      9.17 o 
 -11   4   5      139.77      134.29      8.25 o 
 -10   4   5       81.29       75.23      6.86 o 
  -9   4   5      435.85      413.77     15.71 o 
  -8   4   5      423.26      420.34     17.83 o 
  -7   4   5     1256.13     1273.55     16.27 o 
  -6   4   5      673.98      668.34     10.09 o 
  -5   4   5     1129.96     1118.80     12.95 o 
  -4   4   5      284.03      291.38      6.81 o 
  -3   4   5      694.70      718.75     10.70 o 
  -2   4   5      130.16      138.79      5.46 o 
  -1   4   5      785.58      814.19     12.00 o 
   0   4   5      578.39      563.47      9.47 o 
   1   4   5      790.25      774.97     10.81 o 
   2   4   5      130.48      142.78      5.08 o 
   3   4   5      690.90      668.83      9.96 o 
   4   4   5      284.41      294.39      7.04 o 
   5   4   5     1138.70     1197.24     14.83 o 
   6   4   5      660.12      650.34     10.84 o 
   7   4   5     1224.95     1201.18     15.29 o 
   8   4   5      404.67      415.39     13.62 o 
   9   4   5      439.91      455.28     10.35 o 
  10   4   5       83.31       91.71      6.42 o 
  11   4   5      151.42      140.58      7.44 o 
  12   4   5      154.54      158.94      7.39 o 
  13   4   5      299.38      289.80     11.03 o 
  14   4   5       62.92       65.32      6.81 o 
  15   4   5      217.91      236.98     10.32 o 
  16   4   5      196.18      199.77     12.80 o 
 -16   5   5      117.95      125.85     15.91 o 
 -15   5   5       71.63       52.99     10.85 o 
 -14   5   5      160.75      156.41     11.34 o 
 -13   5   5      204.37      188.89     11.46 o 
 -12   5   5      726.04      758.97     19.52 o 
 -11   5   5      338.85      343.58     13.90 o 
 -10   5   5      737.64      731.20     18.29 o 
  -9   5   5      570.39      559.68     15.90 o 
  -8   5   5     2173.44     2135.58     31.80 o 
  -7   5   5       59.45       57.19      4.85 o 
  -6   5   5     2613.23     2595.55     28.07 o 
  -5   5   5      275.73      277.83      6.44 o 
  -4   5   5     1379.36     1356.66     16.49 o 
  -3   5   5      168.02      165.08      6.50 o 
  -2   5   5      625.64      695.15     12.05 o 
  -1   5   5      164.99      157.83      6.40 o 
   0   5   5       60.99       58.40      4.74 o 
   1   5   5      167.26      184.37      6.22 o 
   2   5   5      586.67      574.98      9.91 o 
   3   5   5      163.66      150.99      5.78 o 
   4   5   5     1419.81     1427.50     16.67 o 
   5   5   5      274.47      283.51      7.65 o 
   6   5   5     2681.85     2667.68     24.39 o 
   7   5   5       56.37       64.30      4.92 o 
   8   5   5     2168.28     2191.24     22.85 o 
   9   5   5      570.30      562.89     11.69 o 
  10   5   5      690.11      684.67     13.61 o 
  11   5   5      350.81      367.11      9.87 o 
  12   5   5      685.36      636.66     14.67 o 
  13   5   5      211.16      205.70      9.02 o 
  14   5   5      183.29      189.11      9.19 o 
  15   5   5       68.16       76.55      8.81 o 
  16   5   5      134.70      136.99     13.66 o 
 -15   6   5      135.97      131.43     15.70 o 
 -14   6   5       63.82       62.69     10.35 o 
 -13   6   5      122.47      110.95     10.52 o 
 -12   6   5      229.20      242.14     12.81 o 
 -11   6   5      416.41      411.88     15.17 o 
 -10   6   5      192.91      198.21     12.10 o 
  -9   6   5      933.49      982.41     22.57 o 
  -8   6   5      216.42      205.94     11.68 o 
  -7   6   5      961.77      952.11     17.46 o 
  -6   6   5       42.79       54.85      5.27 o 
  -5   6   5     2195.10     2131.85     22.08 o 
  -4   6   5      635.51      636.87     12.70 o 
  -3   6   5      892.06      817.64     13.44 o 
  -2   6   5      477.35      464.62     10.13 o 
  -1   6   5      312.50      298.41      8.54 o 
   0   6   5      434.96      463.54     12.54 o 
   1   6   5      326.28      350.71      9.11 o 
   2   6   5      486.14      466.37     10.13 o 
   3   6   5      942.78      974.73     13.99 o 
   4   6   5      649.81      635.98     11.38 o 
   5   6   5     2201.19     2272.49     22.98 o 
   6   6   5       41.76       51.36      4.75 o 
   7   6   5      980.44      980.16     15.67 o 
   8   6   5      207.81      222.75      8.04 o 
   9   6   5      926.96      924.33     16.12 o 
  10   6   5      190.50      174.06      8.62 o 
  11   6   5      418.46      410.42     12.02 o 
  12   6   5      232.32      229.89      9.90 o 
  13   6   5      138.57      113.56      8.27 o 
  14   6   5       67.36       72.06      6.71 o 
  15   6   5      132.58      110.54     10.74 o 
 -15   7   5      183.07      181.58     18.19 o 
 -14   7   5      125.99      104.61     12.97 o 
 -13   7   5      168.98      145.34     13.68 o 
 -12   7   5       39.98       19.74      8.64 o 
 -11   7   5      332.62      322.93     14.89 o 
 -10   7   5       63.69       68.28      9.32 o 
  -9   7   5      254.97      276.80     13.42 o 
  -8   7   5      582.46      581.92     17.48 o 
  -7   7   5        8.78        7.06      3.98 o 
  -6   7   5     1344.26     1323.51     21.23 o 
  -5   7   5       71.43       74.87      4.97 o 
  -4   7   5     1415.16     1424.70     18.82 o 
  -3   7   5       28.65       18.17      4.21 o 
  -2   7   5     1560.12     1585.49     21.13 o 
  -1   7   5      194.28      209.81      8.06 o 
   0   7   5      137.12      140.57      6.94 o 
   1   7   5      185.41      190.70      7.81 o 
   2   7   5     1539.55     1466.49     21.16 o 
   3   7   5       25.98       26.11      4.22 o 
   4   7   5     1396.68     1314.69     17.17 o 
   5   7   5       73.33       68.20      5.28 o 
   6   7   5     1363.58     1388.78     20.01 o 
   7   7   5        7.89        8.65      3.92 o 
   8   7   5      582.56      556.73     12.36 o 
   9   7   5      271.21      285.86     10.08 o 
  10   7   5       53.17       44.26      6.24 o 
  11   7   5      322.31      308.52     11.21 o 
  12   7   5       38.21       37.63      5.79 o 
  13   7   5      169.36      166.78      9.33 o 
  14   7   5      124.22      159.94      9.91 o 
  15   7   5      181.77      196.79     10.30 o 
 -14   8   5      135.41      126.33     15.47 o 
 -13   8   5      460.73      459.39     23.08 o 
 -12   8   5       40.92       49.22     10.42 o 
 -11   8   5      226.75      247.83     22.13 o 
 -10   8   5       77.81       83.26     11.90 o 
  -9   8   5       85.42      108.53     11.07 o 
  -8   8   5       29.48       26.42      7.06 o 
  -7   8   5      417.05      419.74     16.98 o 
  -6   8   5      201.00      205.71     10.71 o 
  -5   8   5     1848.50     1813.70     23.79 o 
  -4   8   5      652.50      669.19     13.87 o 
  -3   8   5     1351.82     1326.55     19.32 o 
  -2   8   5      449.53      412.84     10.86 o 
  -1   8   5       11.92       12.22      4.29 o 
   0   8   5      327.79      303.02     14.94 o 
   1   8   5       11.22        2.26      3.86 o 
   2   8   5      464.13      454.86     10.86 o 
   3   8   5     1387.48     1410.45     19.63 o 
   4   8   5      682.24      654.53     12.13 o 
   5   8   5     1876.89     1868.70     21.82 o 
   6   8   5      208.36      212.28      7.98 o 
   7   8   5      415.76      414.15     13.23 o 
   8   8   5       28.58       34.92      5.42 o 
   9   8   5       65.77       68.32      6.79 o 
  10   8   5       85.26       94.04      7.58 o 
  11   8   5      203.98      231.19     10.49 o 
  12   8   5       32.78       33.99      6.04 o 
  13   8   5      448.42      431.84     13.77 o 
  14   8   5      130.28      126.10      9.45 o 
 -14   9   5      272.45      238.84     19.30 o 
 -13   9   5       54.90       73.56     13.38 o 
 -12   9   5       17.52        6.52     10.00 o 
 -11   9   5      177.01      179.68     14.70 o 
 -10   9   5       55.42       31.76     10.26 o 
  -9   9   5      259.30      262.97     17.09 o 
  -8   9   5       46.00       51.88      6.19 o 
  -7   9   5      247.33      252.41     12.63 o 
  -6   9   5     1119.78     1144.04     18.74 o 
  -5   9   5      352.07      341.15     13.44 o 
  -4   9   5      624.31      593.46     14.00 o 
  -3   9   5      386.30      382.43     12.46 o 
  -2   9   5     1154.13     1141.58     18.23 o 
  -1   9   5      284.08      282.68      9.67 o 
   0   9   5     1642.08     1585.81     22.12 o 
   1   9   5      290.32      277.57      9.70 o 
   2   9   5     1141.61     1084.15     17.98 o 
   3   9   5      394.78      410.92     11.08 o 
   4   9   5      614.47      567.84     14.03 o 
   5   9   5      348.71      349.90     13.60 o 
   6   9   5     1091.44     1079.83     16.56 o 
   7   9   5      230.07      233.58      9.24 o 
   8   9   5       52.56       44.09      6.13 o 
   9   9   5      258.43      271.07     11.04 o 
  10   9   5       78.41       80.77      7.66 o 
  11   9   5      187.70      167.45     10.25 o 
  12   9   5       17.56       32.18      6.26 o 
  13   9   5       52.25       44.01      7.55 o 
  14   9   5      271.33      283.41     12.43 o 
 -13  10   5      443.85      498.48     25.24 o 
 -12  10   5      121.84      155.32     16.49 o 
 -11  10   5      180.29      201.51     15.33 o 
 -10  10   5      133.59      157.12     14.02 o 
  -9  10   5       47.02       41.71     10.93 o 
  -8  10   5      103.87      100.09      9.18 o 
  -7  10   5       64.10       80.49      9.11 o 
  -6  10   5      185.11      183.39      9.41 o 
  -5  10   5      710.15      783.35     18.26 o 
  -4  10   5      106.77      110.18      8.71 o 
  -3  10   5     1951.64     2006.57     28.36 o 
  -2  10   5      326.62      315.11     10.71 o 
  -1  10   5      402.05      454.57     11.97 o 
   0  10   5      191.35      176.61      8.42 o 
   1  10   5      393.57      354.88     12.04 o 
   2  10   5      346.33      338.35     11.01 o 
   3  10   5     1937.02     1997.37     28.91 o 
   4  10   5       99.53       97.19      7.07 o 
   5  10   5      704.08      669.50     14.16 o 
   6  10   5      180.70      180.57      8.08 o 
   7  10   5       59.85       56.67      6.29 o 
   8  10   5       94.48       95.88      7.68 o 
   9  10   5       40.55       40.96      6.60 o 
  10  10   5      136.50      145.17      9.44 o 
  11  10   5      166.99      166.23     10.70 o 
  12  10   5      128.22      132.17     10.34 o 
  13  10   5      439.86      493.62     16.28 o 
 -12  11   5      255.83      245.83     19.62 o 
 -11  11   5       63.23       63.92     11.96 o 
 -10  11   5      234.04      272.27     17.27 o 
  -9  11   5      114.53      115.68     17.48 o 
  -8  11   5      211.01      238.60     12.93 o 
  -7  11   5      196.31      188.71     15.99 o 
  -6  11   5      448.27      452.78     14.13 o 
  -5  11   5      345.80      336.01     13.06 o 
  -4  11   5      150.99      133.87      9.55 o 
  -3  11   5      229.86      224.87     11.58 o 
  -2  11   5      584.62      563.01     22.35 o 
  -1  11   5      346.26      353.77     12.50 o 
   0  11   5      261.07      253.96      9.92 o 
   1  11   5      373.51      376.75     12.60 o 
   2  11   5      598.59      636.73     14.62 o 
   3  11   5      240.03      246.19     10.20 o 
   4  11   5      142.80      158.11      8.49 o 
   5  11   5      334.35      363.34     11.18 o 
   6  11   5      429.83      433.00     12.06 o 
   7  11   5      200.77      208.84     10.01 o 
   8  11   5      231.90      232.91     10.58 o 
   9  11   5      108.14      118.16      8.99 o 
  10  11   5      234.60      232.73     11.53 o 
  11  11   5       63.47       60.40      8.84 o 
  12  11   5      274.19      309.36     12.98 o 
 -11  12   5      213.31      195.41     16.50 o 
 -10  12   5       77.11       84.33     12.82 o 
  -9  12   5       22.99       15.46      9.63 o 
  -8  12   5       19.33       22.23      7.75 o 
  -7  12   5       61.55       47.95      9.15 o 
  -6  12   5      280.15      279.45     12.21 o 
  -5  12   5      560.19      584.80     16.98 o 
  -4  12   5      288.41      291.69     13.81 o 
  -3  12   5      730.79      780.53     20.15 o 
  -2  12   5      117.95      150.72     10.97 o 
  -1  12   5      533.81      563.39     17.69 o 
   0  12   5       37.90       28.20      7.04 o 
   1  12   5      535.76      570.60     15.95 o 
   2  12   5      108.48      120.37      8.44 o 
   3  12   5      715.77      694.07     15.76 o 
   4  12   5      272.03      294.95     11.46 o 
   5  12   5      564.67      532.47     13.83 o 
   6  12   5      272.74      273.82     11.16 o 
   7  12   5       75.05       70.54      7.94 o 
   8  12   5       24.60       14.78      6.23 o 
   9  12   5       32.27       45.02      7.62 o 
  10  12   5       76.01       77.23      8.70 o 
  11  12   5      212.07      236.78     12.87 o 
 -10  13   5      463.22      536.29     23.74 o 
  -9  13   5       76.16       68.04     11.93 o 
  -8  13   5      450.36      478.36     17.55 o 
  -7  13   5      278.03      324.20     15.24 o 
  -6  13   5      100.40       83.94      9.29 o 
  -5  13   5      310.85      325.37     15.26 o 
  -4  13   5      238.81      184.17     11.54 o 
  -3  13   5      158.52      149.12     11.01 o 
  -2  13   5      342.67      318.27     20.15 o 
  -1  13   5      249.90      247.45     13.36 o 
   0  13   5      284.85      256.03     13.72 o 
   1  13   5      254.88      242.57     12.69 o 
   2  13   5      342.82      392.66     15.49 o 
   3  13   5      173.45      161.45     10.68 o 
   4  13   5      238.58      229.81     11.38 o 
   5  13   5      304.93      307.33     11.62 o 
   6  13   5       89.77      109.27      8.97 o 
   7  13   5      275.79      283.63     12.54 o 
   8  13   5      447.78      449.50     15.83 o 
   9  13   5       80.20       98.50      9.93 o 
  10  13   5      475.67      501.90     19.58 o 
  -9  14   5      278.77      279.86     14.66 o 
  -8  14   5      191.48      194.91     13.23 o 
  -7  14   5      146.37      135.19     12.97 o 
  -6  14   5       38.77       28.60      7.46 o 
  -5  14   5      124.37      107.06     11.44 o 
  -4  14   5       36.38       39.59      8.18 o 
  -3  14   5      219.63      204.51     16.38 o 
  -2  14   5      131.93      140.17     13.47 o 
  -1  14   5      230.65      234.03     17.00 o 
   0  14   5      425.90      412.74     17.11 o 
   1  14   5      216.45      240.69     14.25 o 
   2  14   5      115.38      130.98     11.09 o 
   3  14   5      203.33      214.91     13.02 o 
   4  14   5       36.79       42.42      8.09 o 
   5  14   5      114.59      136.77     10.30 o 
   6  14   5       34.78       22.62      7.83 o 
   7  14   5      162.87      188.69     12.63 o 
   8  14   5      200.78      219.33     12.89 o 
   9  14   5      298.94      297.89     14.37 o 
  -7  15   5      219.28      236.49     16.00 o 
  -6  15   5      130.43      146.30     11.11 o 
  -5  15   5      120.34      113.72     10.94 o 
  -4  15   5      228.87      213.13     13.37 o 
  -3  15   5      108.05       90.82     10.61 o 
  -2  15   5      314.79      304.23     16.13 o 
  -1  15   5      108.48      114.76     11.76 o 
   0  15   5      500.16      515.58     19.40 o 
   1  15   5      109.65      126.14     12.24 o 
   2  15   5      343.03      349.25     17.08 o 
   3  15   5      106.58      110.41     12.23 o 
   4  15   5      239.61      251.28     14.54 o 
   5  15   5      128.17      135.62     11.97 o 
   6  15   5      120.35      107.83     11.93 o 
   7  15   5      219.58      219.49     14.67 o 
  -5  16   5       81.62       49.30     11.76 o 
  -4  16   5      123.27      116.39     11.55 o 
  -3  16   5      124.10       96.53     12.82 o 
  -2  16   5       14.50       -0.16      8.39 o 
  -1  16   5       79.64       80.29     11.37 o 
   0  16   5       59.11       32.30      9.53 o 
   1  16   5       80.53       73.66     11.19 o 
   2  16   5       18.64        7.98      9.21 o 
   3  16   5      118.06      124.92     12.89 o 
   4  16   5      127.81      146.74     13.77 o 
   5  16   5       69.49       62.52     15.42 o 
   0   0   6       58.80       57.71      7.31 o 
   1   0   6       71.28       79.43      5.61 o 
   2   0   6      129.53      146.50      7.67 o 
   3   0   6      502.13      489.42     11.29 o 
   4   0   6      210.92      199.88      7.96 o 
   5   0   6      414.26      403.91     10.46 o 
   6   0   6      154.97      148.60      7.21 o 
   7   0   6       44.78       42.72      5.18 o 
   8   0   6      206.24      202.64      7.24 o 
   9   0   6      400.57      381.70     13.53 o 
  10   0   6      630.79      600.54     15.78 o 
  11   0   6      268.58      278.38     18.66 o 
  12   0   6       22.37       25.48      8.32 o 
  13   0   6        1.08       -6.75      7.07 o 
  14   0   6      101.99      117.11     11.63 o 
  15   0   6      193.59      178.35     14.72 o 
 -15   1   6      261.03      262.77     16.38 o 
 -14   1   6       17.83       11.73      9.33 o 
 -13   1   6       54.65       61.76      9.94 o 
 -12   1   6      211.12      202.71     13.53 o 
 -11   1   6      156.52      160.60     12.18 o 
 -10   1   6      363.86      339.97     15.23 o 
  -9   1   6      944.84      953.34     20.61 o 
  -8   1   6        9.82        4.69      5.47 o 
  -7   1   6      780.23      803.01     13.13 o 
  -6   1   6      256.76      263.93      8.79 o 
  -5   1   6      774.01      767.41     14.07 o 
  -4   1   6      138.38      149.29      7.19 o 
  -3   1   6      673.14      609.26     12.59 o 
  -2   1   6      194.72      213.86      8.16 o 
  -1   1   6     5140.17     5095.38     47.41 o 
   0   1   6       79.03       77.65      5.53 o 
   1   1   6     5065.17     4885.64     43.70 o 
   2   1   6      194.88      203.17      7.51 o 
   3   1   6      741.17      810.55     14.52 o 
   4   1   6      138.03      148.06      7.15 o 
   5   1   6      773.00      761.91     14.19 o 
   6   1   6      253.36      250.06      8.75 o 
   7   1   6      774.72      784.87     14.45 o 
   8   1   6        9.61       16.12      4.49 o 
   9   1   6      936.00      922.55     17.39 o 
  10   1   6      361.30      381.25     13.45 o 
  11   1   6      160.16      178.26     10.03 o 
  12   1   6      210.61      204.76     12.81 o 
  13   1   6       51.73       33.04      8.43 o 
  14   1   6       17.97        1.99      7.85 o 
  15   1   6      286.27      286.08     18.59 o 
 -15   2   6       27.66       49.76     10.57 o 
 -14   2   6       61.10       57.38     11.18 o 
 -13   2   6       78.02       45.35      9.69 o 
 -12   2   6      145.49      146.09     12.19 o 
 -11   2   6      207.66      225.93     15.19 o 
 -10   2   6       96.95      105.84     11.22 o 
  -9   2   6      116.72      111.05      6.49 o 
  -8   2   6      105.24      105.75      8.40 o 
  -7   2   6       99.19       97.49      5.70 o 
  -6   2   6      626.96      612.69     12.41 o 
  -5   2   6      159.38      168.78      7.47 o 
  -4   2   6      710.67      685.89     13.25 o 
  -3   2   6      246.91      235.80      8.53 o 
  -2   2   6       91.20       98.17      6.17 o 
  -1   2   6      305.91      303.33      9.41 o 
   0   2   6       70.45       82.14      5.89 o 
   1   2   6      306.85      304.91      8.87 o 
   2   2   6       94.04      100.78      6.02 o 
   3   2   6      246.02      243.00      8.14 o 
   4   2   6      739.18      713.79     13.72 o 
   5   2   6      155.62      148.49      7.33 o 
   6   2   6      647.19      597.62     12.75 o 
   7   2   6       97.74      103.72      6.51 o 
   8   2   6       96.21       98.37      6.62 o 
   9   2   6      110.82      115.88      7.53 o 
  10   2   6       97.91       97.57      8.60 o 
  11   2   6      214.30      216.20     10.74 o 
  12   2   6      140.25      147.86      9.46 o 
  13   2   6       70.46       56.13      9.39 o 
  14   2   6       58.60       59.94      9.99 o 
  15   2   6       34.41       32.85      9.96 o 
 -15   3   6      344.77      339.62     34.71 o 
 -14   3   6       20.00       11.64     10.11 o 
 -13   3   6      413.11      399.35     19.52 o 
 -12   3   6       97.08       92.52     11.44 o 
 -11   3   6      593.05      598.10     21.17 o 
 -10   3   6      208.87      240.42     14.66 o 
  -9   3   6     1487.37     1520.03     32.03 o 
  -8   3   6       49.62       39.35      9.38 o 
  -7   3   6     1852.98     1894.23     28.00 o 
  -6   3   6      166.15      168.30      5.73 o 
  -5   3   6      990.95      945.61     15.08 o 
  -4   3   6      253.25      253.17      8.36 o 
  -3   3   6     2066.74     2030.60     23.79 o 
  -2   3   6      193.54      186.84      7.44 o 
  -1   3   6      570.23      530.38     11.86 o 
   0   3   6      259.58      263.97      8.80 o 
   1   3   6      605.52      681.72     13.29 o 
   2   3   6      190.08      192.49      7.46 o 
   3   3   6     2096.14     2112.43     24.41 o 
   4   3   6      245.35      247.41      8.37 o 
   5   3   6     1038.29     1099.62     16.69 o 
   6   3   6      170.51      182.20      8.28 o 
   7   3   6     1832.85     1772.78     22.73 o 
   8   3   6       51.19       53.45      5.76 o 
   9   3   6     1496.15     1460.82     23.49 o 
  10   3   6      210.81      234.25      9.59 o 
  11   3   6      554.87      535.13     15.39 o 
  12   3   6       94.76      104.96      9.00 o 
  13   3   6      440.30      460.76     15.02 o 
  14   3   6       21.53       25.06      6.66 o 
  15   3   6      331.41      287.87     50.11 o 
 -14   4   6      162.07      209.83     20.39 o 
 -13   4   6       48.63       19.24     10.44 o 
 -12   4   6      110.51      111.33     13.93 o 
 -11   4   6      122.47       84.59     11.36 o 
 -10   4   6      367.17      374.81     17.63 o 
  -9   4   6       32.16       22.50      8.43 o 
  -8   4   6      135.92      141.21      7.52 o 
  -7   4   6      320.35      324.15     12.00 o 
  -6   4   6      218.36      218.17      7.37 o 
  -5   4   6      420.21      430.71     11.01 o 
  -4   4   6      177.09      167.68      7.76 o 
  -3   4   6      145.51      150.72      7.51 o 
  -2   4   6      518.96      493.72     11.68 o 
  -1   4   6      195.96      198.70      8.30 o 
   0   4   6      262.45      262.62      9.15 o 
   1   4   6      195.88      203.26      8.34 o 
   2   4   6      498.69      523.71     12.76 o 
   3   4   6      149.82      167.46      8.29 o 
   4   4   6      180.60      188.79      8.22 o 
   5   4   6      419.26      425.20     12.87 o 
   6   4   6      232.95      221.94      8.89 o 
   7   4   6      321.75      322.75     10.53 o 
   8   4   6      144.11      124.55      7.97 o 
   9   4   6       27.16       39.87      6.71 o 
  10   4   6      351.50      347.83     12.31 o 
  11   4   6      119.99      126.89      7.46 o 
  12   4   6      101.48      109.94     10.10 o 
  13   4   6       44.26       36.31      7.84 o 
  14   4   6      171.59      172.06     10.14 o 
 -14   5   6       53.55       58.16     12.76 o 
 -13   5   6      248.96      266.76     17.12 o 
 -12   5   6      183.41      162.89     14.16 o 
 -11   5   6     1268.21     1217.37     30.28 o 
 -10   5   6       65.66       66.48     10.60 o 
  -9   5   6     1243.90     1274.19     30.04 o 
  -8   5   6       90.26       86.22      6.17 o 
  -7   5   6     1200.85     1220.10     24.29 o 
  -6   5   6      296.98      276.51      8.01 o 
  -5   5   6      975.50     1005.60     16.66 o 
  -4   5   6      437.15      430.26     11.29 o 
  -3   5   6      963.52      891.24     17.85 o 
  -2   5   6      137.05      145.15      7.57 o 
  -1   5   6      604.72      622.79     13.22 o 
   0   5   6      743.25      712.31     14.13 o 
   1   5   6      609.78      634.82     13.38 o 
   2   5   6      140.34      136.48      8.22 o 
   3   5   6     1030.02     1095.48     17.90 o 
   4   5   6      439.76      434.16     12.23 o 
   5   5   6      952.49      948.88     16.88 o 
   6   5   6      296.17      288.32     10.14 o 
   7   5   6     1182.07     1178.63     18.62 o 
   8   5   6       94.33      104.53      7.85 o 
   9   5   6     1184.96     1142.41     21.72 o 
  10   5   6       64.72       64.01      7.51 o 
  11   5   6     1306.52     1271.28     21.07 o 
  12   5   6      184.38      207.62     12.98 o 
  13   5   6      262.78      280.96     14.33 o 
  14   5   6       53.08       48.45      7.83 o 
 -14   6   6      220.69      264.44     22.83 o 
 -13   6   6       45.68       25.40     10.97 o 
 -12   6   6       66.25       54.75     10.76 o 
 -11   6   6       34.45       31.50      9.37 o 
 -10   6   6      145.26      141.53     12.98 o 
  -9   6   6       48.84       62.56     10.22 o 
  -8   6   6      103.18      102.04      7.61 o 
  -7   6   6       74.95       80.03      8.28 o 
  -6   6   6       64.12       58.17      5.41 o 
  -5   6   6      197.35      182.74      8.38 o 
  -4   6   6      320.92      314.58     13.31 o 
  -3   6   6      129.28      136.05      7.53 o 
  -2   6   6      546.71      530.82     12.42 o 
  -1   6   6      166.32      167.46      8.03 o 
   0   6   6      251.09      257.43      9.47 o 
   1   6   6      167.17      188.81      8.50 o 
   2   6   6      518.24      513.97     12.48 o 
   3   6   6      127.07      138.61      7.81 o 
   4   6   6      307.10      305.28     10.33 o 
   5   6   6      196.72      204.91      8.92 o 
   6   6   6       61.49       56.86      6.32 o 
   7   6   6       82.85       82.69      6.73 o 
   8   6   6       97.58      123.37      8.06 o 
   9   6   6       50.63       48.08      7.22 o 
  10   6   6      137.66      174.60     10.33 o 
  11   6   6       37.08       36.33      7.06 o 
  12   6   6       70.40       68.16      7.98 o 
  13   6   6       38.40       49.06      7.43 o 
  14   6   6      228.98      232.32     14.03 o 
 -13   7   6      399.97      414.35     31.66 o 
 -12   7   6      271.16      274.48     21.61 o 
 -11   7   6       70.78       75.71     11.46 o 
 -10   7   6      135.00      114.19     12.59 o 
  -9   7   6      128.92      113.58     12.15 o 
  -8   7   6      172.38      158.04     12.72 o 
  -7   7   6      492.78      506.88     15.93 o 
  -6   7   6      122.13      131.92      9.16 o 
  -5   7   6     1048.10     1058.56     19.04 o 
  -4   7   6      356.84      343.39     11.39 o 
  -3   7   6     1862.68     1884.09     29.40 o 
  -2   7   6       66.91       73.95      6.37 o 
  -1   7   6      887.07      875.07     16.23 o 
   0   7   6       84.00       70.37      6.38 o 
   1   7   6      892.68      915.33     16.78 o 
   2   7   6       72.17       86.16      6.94 o 
   3   7   6     1840.08     1809.78     24.84 o 
   4   7   6      350.96      380.09     11.51 o 
   5   7   6     1058.38     1054.58     18.36 o 
   6   7   6      106.18      105.52      7.43 o 
   7   7   6      473.09      432.35     12.24 o 
   8   7   6      167.63      159.97      9.06 o 
   9   7   6      119.72      154.07      9.43 o 
  10   7   6      144.92      151.47     10.68 o 
  11   7   6       66.51       69.22      8.45 o 
  12   7   6      286.22      276.99     11.72 o 
  13   7   6      419.59      410.35     15.02 o 
 -13   8   6      157.94      159.47     23.33 o 
 -12   8   6       55.55       55.70     14.84 o 
 -11   8   6        8.18       22.37     12.31 o 
 -10   8   6       95.70       87.63     14.79 o 
  -9   8   6       82.03      107.94     13.24 o 
  -8   8   6       17.40       23.61      8.64 o 
  -7   8   6      270.96      258.89     12.56 o 
  -6   8   6      138.06      138.93      9.55 o 
  -5   8   6      178.90      193.75      9.23 o 
  -4   8   6      207.09      218.48      9.52 o 
  -3   8   6       40.26       36.72      5.74 o 
  -2   8   6       53.11       59.46      6.30 o 
  -1   8   6       17.31       10.92      4.91 o 
   0   8   6      113.12      117.47      7.65 o 
   1   8   6       17.82       15.46      5.10 o 
   2   8   6       56.29       53.89      6.19 o 
   3   8   6       40.61       47.57      6.19 o 
   4   8   6      194.44      181.51      8.96 o 
   5   8   6      172.76      179.92      9.04 o 
   6   8   6      144.10      139.58      8.53 o 
   7   8   6      275.14      276.77     11.04 o 
   8   8   6       18.46       16.58      5.74 o 
   9   8   6       88.81       77.83      8.19 o 
  10   8   6       95.19       93.33      8.81 o 
  11   8   6        8.82        4.50      6.70 o 
  12   8   6       62.16       51.24      8.18 o 
  13   8   6      161.46      173.16     18.07 o 
 -12   9   6       20.64       34.34     12.13 o 
 -11   9   6      325.02      325.02     30.92 o 
 -10   9   6       46.91       44.57     13.58 o 
  -9   9   6        6.46       -6.27     10.43 o 
  -8   9   6       97.77       92.62      9.57 o 
  -7   9   6      128.05      131.92     12.02 o 
  -6   9   6       70.40       75.61      8.25 o 
  -5   9   6      987.54     1025.50     19.39 o 
  -4   9   6       38.58       34.72      6.39 o 
  -3   9   6     1396.40     1415.05     22.73 o 
  -2   9   6      197.20      199.82      9.33 o 
  -1   9   6     1153.09     1153.00     19.63 o 
   0   9   6      757.60      760.45     17.63 o 
   1   9   6     1133.58     1077.05     20.06 o 
   2   9   6      210.16      219.85     10.38 o 
   3   9   6     1367.53     1384.74     23.18 o 
   4   9   6       48.55       47.20      6.79 o 
   5   9   6      980.11      978.26     19.40 o 
   6   9   6       63.77       64.23      7.04 o 
   7   9   6      160.17      174.78      9.80 o 
   8   9   6       89.03       84.58      8.40 o 
   9   9   6        3.45        9.21      6.27 o 
  10   9   6       42.75       48.88      7.93 o 
  11   9   6      329.63      373.50     14.43 o 
  12   9   6       21.90       23.31      7.47 o 
 -11  10   6       30.62       25.56     13.91 o 
 -10  10   6       84.16       83.62     15.75 o 
  -9  10   6       37.01       36.31     13.17 o 
  -8  10   6      153.68      180.43     12.53 o 
  -7  10   6      205.10      182.76     14.50 o 
  -6  10   6      166.86      193.97     14.16 o 
  -5  10   6       97.57       93.47      9.81 o 
  -4  10   6      256.50      275.21     15.07 o 
  -3  10   6      257.46      262.85     11.36 o 
  -2  10   6       55.36       51.84      7.16 o 
  -1  10   6      385.36      400.25     13.09 o 
   0  10   6      464.29      485.92     19.27 o 
   1  10   6      386.80      412.02     13.32 o 
   2  10   6       54.50       62.50      7.88 o 
   3  10   6      257.79      279.17     11.66 o 
   4  10   6      267.11      285.85     15.16 o 
   5  10   6       99.07      119.49      8.94 o 
   6  10   6      177.08      198.01     11.44 o 
   7  10   6      194.63      197.47     11.50 o 
   8  10   6      155.68      162.28     11.15 o 
   9  10   6       38.95       38.19      8.04 o 
  10  10   6       87.08       84.23     10.13 o 
  11  10   6       31.19       27.87      8.22 o 
 -10  11   6       17.24       11.01     13.30 o 
  -9  11   6      301.99      262.20     22.35 o 
  -8  11   6       12.85        1.33      9.18 o 
  -7  11   6       52.27       25.85      8.60 o 
  -6  11   6       27.73       25.68      6.38 o 
  -5  11   6     1038.70     1005.34     20.96 o 
  -4  11   6      105.21       88.45      9.25 o 
  -3  11   6      578.27      611.55     19.05 o 
  -2  11   6      294.26      291.24     13.87 o 
  -1  11   6      200.97      214.38     11.09 o 
   0  11   6      261.21      271.67     11.59 o 
   1  11   6      209.28      204.36     11.93 o 
   2  11   6      283.85      295.22     12.63 o 
   3  11   6      555.14      558.33     15.52 o 
   4  11   6      115.84      122.82      9.37 o 
   5  11   6     1043.96     1086.25     21.51 o 
   6  11   6       24.70       27.99      7.15 o 
   7  11   6       57.77       53.65      8.61 o 
   8  11   6       11.56       16.05      7.25 o 
   9  11   6      329.94      348.88     16.02 o 
  10  11   6       16.31       11.88      8.72 o 
  -9  12   6       17.80       10.54     11.76 o 
  -8  12   6       72.12       56.70      9.81 o 
  -7  12   6      153.03      143.33     18.28 o 
  -6  12   6       98.33       91.16     11.19 o 
  -5  12   6      215.70      212.30     12.10 o 
  -4  12   6       75.45       72.34      9.13 o 
  -3  12   6      147.26      148.11     11.26 o 
  -2  12   6      101.31      101.13     10.23 o 
  -1  12   6      151.55      142.49     11.36 o 
   0  12   6       13.44       13.93      8.66 o 
   1  12   6      154.35      143.80     10.91 o 
   2  12   6      107.40      119.84      8.85 o 
   3  12   6      152.60      160.85     10.37 o 
   4  12   6       83.45       85.06      8.56 o 
   5  12   6      217.32      220.44     11.61 o 
   6  12   6       95.62       92.92      9.64 o 
   7  12   6      145.49      167.07     13.44 o 
   8  12   6       64.63       67.38      9.59 o 
   9  12   6       17.47       14.80      8.51 o 
  -8  13   6      230.10      212.70     19.45 o 
  -7  13   6      389.09      375.12     21.93 o 
  -6  13   6       58.01       52.95      8.21 o 
  -5  13   6      267.98      273.09     15.47 o 
  -4  13   6       34.07       28.97      8.11 o 
  -3  13   6      389.66      389.39     20.78 o 
  -2  13   6      126.76      121.26     11.22 o 
  -1  13   6       53.21       41.17      8.91 o 
   0  13   6        1.07        0.64      7.28 o 
   1  13   6       44.45       25.89      7.99 o 
   2  13   6      140.92      137.69     11.25 o 
   3  13   6      381.48      393.31     15.35 o 
   4  13   6       40.41       34.63      8.64 o 
   5  13   6      264.42      281.29     14.03 o 
   6  13   6       72.16       70.57      9.60 o 
   7  13   6      397.29      432.50     21.02 o 
   8  13   6      224.90      212.70     18.09 o 
  -6  14   6      189.86      183.79     11.66 o 
  -5  14   6       53.32       52.30      9.50 o 
  -4  14   6      119.31      116.90     11.28 o 
  -3  14   6       31.37       24.24      8.75 o 
  -2  14   6       53.27       49.90      9.67 o 
  -1  14   6       30.83       37.30     11.83 o 
   0  14   6      161.64      174.67     13.47 o 
   1  14   6       30.29       22.04      8.87 o 
   2  14   6       55.46       52.17      9.40 o 
   3  14   6       28.96       21.97      8.64 o 
   4  14   6      111.58       98.91     10.28 o 
   5  14   6       52.92       61.27     10.89 o 
   6  14   6      180.64      214.31     15.67 o 
  -2  15   6       45.03       40.42      9.99 o 
  -1  15   6      261.16      237.37     15.22 o 
   0  15   6      196.20      189.95     14.48 o 
   1  15   6      249.32      244.83     15.68 o 
   2  15   6       33.13       36.72     10.00 o 
   3  15   6      278.63      257.20     39.39 o 
   1   0   7       52.38       47.36      6.14 o 
   2   0   7      270.22      267.54     10.38 o 
   3   0   7      610.66      579.22     13.40 o 
   4   0   7      125.58      125.75      8.02 o 
   5   0   7      287.81      301.36     10.39 o 
   6   0   7       62.55       62.18      6.36 o 
   7   0   7     1406.57     1392.83     22.06 o 
   8   0   7        3.22       11.72      5.29 o 
   9   0   7     1173.94     1164.53     25.35 o 
  10   0   7       17.80       15.72      6.65 o 
  11   0   7       29.33       27.08      9.35 o 
  12   0   7      203.31      171.17     16.11 o 
  13   0   7       12.78        2.04      9.68 o 
 -13   1   7       35.71       33.64     12.00 o 
 -12   1   7      111.46      108.57     17.05 o 
 -11   1   7       55.05       44.74     10.54 o 
 -10   1   7       51.59       45.94      8.33 o 
  -9   1   7      122.32      122.82     10.01 o 
  -8   1   7       99.98      102.43      9.71 o 
  -7   1   7      222.24      240.79      9.70 o 
  -6   1   7      546.11      544.75     13.02 o 
  -5   1   7       51.48       58.74      6.16 o 
  -4   1   7      967.00      961.68     17.32 o 
  -3   1   7      366.91      362.71     11.20 o 
  -2   1   7      776.52      769.93     15.36 o 
  -1   1   7      179.21      162.42      8.70 o 
   0   1   7       41.11       27.27      5.71 o 
   1   1   7      178.50      182.90      9.10 o 
   2   1   7      769.08      757.67     16.06 o 
   3   1   7      366.90      381.23     12.02 o 
   4   1   7      985.97     1009.77     19.49 o 
   5   1   7       50.92       46.72      5.97 o 
   6   1   7      550.28      536.71     13.23 o 
   7   1   7      221.78      226.29      9.80 o 
   8   1   7      104.63       90.91      7.99 o 
   9   1   7      125.74      127.54     10.56 o 
  10   1   7       59.80       55.09      8.50 o 
  11   1   7       58.08       44.93      8.14 o 
  12   1   7      107.82      103.52     14.01 o 
  13   1   7       37.94       45.35     11.47 o 
 -13   2   7       37.10       36.80     12.33 o 
 -12   2   7       44.83       37.88     12.00 o 
 -11   2   7      114.07      116.43     14.59 o 
 -10   2   7       27.38       33.68     10.54 o 
  -9   2   7      374.28      370.45     17.04 o 
  -8   2   7       59.64       61.29      9.01 o 
  -7   2   7      636.07      633.32     15.21 o 
  -6   2   7       48.19       47.51      6.59 o 
  -5   2   7      431.55      459.43     12.98 o 
  -4   2   7       72.29       63.36      6.75 o 
  -3   2   7      203.15      192.05      9.39 o 
  -2   2   7       24.63       30.99      5.85 o 
  -1   2   7      717.12      733.95     15.98 o 
   0   2   7      362.99      372.78     11.95 o 
   1   2   7      720.36      717.84     16.74 o 
   2   2   7       24.79       28.44      5.96 o 
   3   2   7      237.16      248.50     10.92 o 
   4   2   7       75.12       70.77      7.43 o 
   5   2   7      468.99      482.86     13.37 o 
   6   2   7       46.68       48.26      6.61 o 
   7   2   7      662.87      684.64     18.28 o 
   8   2   7       58.28       58.21      7.72 o 
   9   2   7      372.83      389.86     13.87 o 
  10   2   7       28.34       20.90      7.95 o 
  11   2   7      106.66       83.36     10.34 o 
  12   2   7       42.42       41.51      8.79 o 
  13   2   7       33.83       22.60     11.64 o 
 -12   3   7      160.42      144.58     16.30 o 
 -11   3   7       52.44       46.78     11.87 o 
 -10   3   7      373.23      360.03     20.58 o 
  -9   3   7      163.13      160.22     10.79 o 
  -8   3   7      227.04      222.26     13.06 o 
  -7   3   7      117.71      118.04     11.10 o 
  -6   3   7      517.06      514.01     13.82 o 
  -5   3   7       85.34       83.20      7.27 o 
  -4   3   7      285.50      277.34     11.71 o 
  -3   3   7      164.28      161.22      9.43 o 
  -2   3   7      145.58      121.74      8.13 o 
  -1   3   7      274.90      288.55     10.98 o 
   0   3   7      416.62      397.75     12.55 o 
   1   3   7      278.28      296.90     11.08 o 
   2   3   7      142.28      166.79      9.67 o 
   3   3   7      165.12      160.71      9.57 o 
   4   3   7      293.78      305.46     12.15 o 
   5   3   7       88.42       86.01      7.89 o 
   6   3   7      527.66      508.74     13.95 o 
   7   3   7      122.00      108.72      8.11 o 
   8   3   7      242.68      248.29     11.85 o 
   9   3   7      167.17      157.24     10.55 o 
  10   3   7      369.06      390.43     14.05 o 
  11   3   7       52.38       48.91      9.62 o 
  12   3   7      156.42      152.89     12.90 o 
 -12   4   7       35.23       37.26     11.82 o 
 -11   4   7      214.59      185.05     16.96 o 
 -10   4   7       69.35       65.38     12.29 o 
  -9   4   7      188.86      182.63     16.17 o 
  -8   4   7      173.59      153.18     11.57 o 
  -7   4   7      383.41      405.40     16.61 o 
  -6   4   7      160.94      139.88      8.79 o 
  -5   4   7      273.88      273.86     12.60 o 
  -4   4   7      288.50      286.17     10.89 o 
  -3   4   7      349.29      340.54     11.75 o 
  -2   4   7       47.79       45.91      6.41 o 
  -1   4   7     1189.15     1136.06     20.38 o 
   0   4   7      106.29      119.03      8.20 o 
   1   4   7     1226.42     1238.23     21.41 o 
   2   4   7       44.73       42.07      6.27 o 
   3   4   7      365.06      383.36     13.31 o 
   4   4   7      290.73      291.09     12.01 o 
   5   4   7      275.33      285.03     12.00 o 
   6   4   7      164.97      167.34     11.20 o 
   7   4   7      362.81      339.54     12.83 o 
   8   4   7      180.11      185.52     10.30 o 
   9   4   7      165.46      161.57     11.45 o 
  10   4   7       69.59       72.33      8.80 o 
  11   4   7      240.69      260.34     13.84 o 
  12   4   7       30.41       12.51      8.90 o 
 -12   5   7      182.95      179.46     17.47 o 
 -11   5   7      122.88      113.01     15.48 o 
 -10   5   7      230.72      212.06     17.74 o 
  -9   5   7      101.59      116.51     12.91 o 
  -8   5   7      394.79      379.33     14.65 o 
  -7   5   7       57.81       61.38      8.86 o 
  -6   5   7      190.77      198.38      9.41 o 
  -5   5   7        3.42        2.50      4.95 o 
  -4   5   7      239.56      242.16     11.19 o 
  -3   5   7       95.80      105.09      7.60 o 
  -2   5   7      267.56      246.91      9.98 o 
  -1   5   7       60.62       69.86      7.64 o 
   0   5   7      160.71      178.95      9.93 o 
   1   5   7       60.13       57.49      6.87 o 
   2   5   7      247.42      287.32     11.37 o 
   3   5   7       92.27       96.83      8.05 o 
   4   5   7      236.44      254.07     11.56 o 
   5   5   7        3.05       -1.86      5.28 o 
   6   5   7      189.62      195.10     10.65 o 
   7   5   7       59.90       59.79      7.67 o 
   8   5   7      410.79      397.94     14.83 o 
   9   5   7      106.68       99.74     10.00 o 
  10   5   7      222.75      246.22     13.23 o 
  11   5   7      122.30      124.94     10.46 o 
  12   5   7      178.27      194.21     11.41 o 
 -11   6   7      185.04      206.31     16.47 o 
 -10   6   7       43.76       22.05     10.20 o 
  -9   6   7       29.80       29.29      9.74 o 
  -8   6   7       57.00       62.44      8.28 o 
  -7   6   7      186.41      194.87     12.15 o 
  -6   6   7      203.08      203.42     10.67 o 
  -5   6   7      226.07      239.80     10.62 o 
  -4   6   7      168.62      177.89      9.41 o 
  -3   6   7      645.38      669.35     15.12 o 
  -2   6   7       33.47       26.90      5.70 o 
  -1   6   7      777.45      765.69     16.25 o 
   0   6   7       40.52       44.15      6.31 o 
   1   6   7      781.74      744.19     16.03 o 
   2   6   7       36.06       29.58      5.97 o 
   3   6   7      614.99      629.66     15.77 o 
   4   6   7      166.89      170.08      9.76 o 
   5   6   7      204.96      197.04     10.92 o 
   6   6   7      202.58      214.89     11.26 o 
   7   6   7      161.50      153.79     10.15 o 
   8   6   7       59.77       52.10      8.21 o 
   9   6   7       35.48       37.70      8.72 o 
  10   6   7       44.12       37.59      9.03 o 
  11   6   7      183.12      204.99     14.97 o 
 -11   7   7      107.23       80.84     14.23 o 
 -10   7   7      214.46      217.23     16.28 o 
  -9   7   7      109.39      108.50     13.13 o 
  -8   7   7       58.32       61.18      9.02 o 
  -7   7   7      103.55      108.60     10.30 o 
  -6   7   7      193.93      215.77     12.95 o 
  -5   7   7       37.08       29.53      6.47 o 
  -4   7   7      368.87      394.58     12.70 o 
  -3   7   7      214.26      221.06     10.02 o 
  -2   7   7      465.55      462.99     13.27 o 
  -1   7   7      178.39      190.31      9.56 o 
   0   7   7     1087.81     1070.52     22.70 o 
   1   7   7      175.64      207.39      9.99 o 
   2   7   7      452.60      507.06     17.40 o 
   3   7   7      205.35      203.98     10.00 o 
   4   7   7      358.85      353.24     12.18 o 
   5   7   7       34.75       40.55      6.87 o 
   6   7   7      191.35      186.37     11.06 o 
   7   7   7      105.16      104.88      9.47 o 
   8   7   7       57.91       37.24      8.00 o 
   9   7   7      109.45      103.76     11.65 o 
  10   7   7      215.84      205.07     14.58 o 
  11   7   7      100.01       96.92     11.52 o 
 -10   8   7       63.94       60.29     15.60 o 
  -9   8   7      138.82      147.44     18.61 o 
  -8   8   7      122.30      132.68     10.28 o 
  -7   8   7       58.87       55.65      8.87 o 
  -6   8   7       99.01      100.92     10.21 o 
  -5   8   7      348.12      341.67     14.17 o 
  -4   8   7      223.95      211.91     10.74 o 
  -3   8   7      242.48      252.42     11.10 o 
  -2   8   7       38.04       27.17      6.00 o 
  -1   8   7      189.67      182.26      9.66 o 
   0   8   7        6.22       -0.08      5.30 o 
   1   8   7      172.20      153.35      9.20 o 
   2   8   7       41.36       26.45      6.20 o 
   3   8   7      238.57      258.27     13.08 o 
   4   8   7      215.35      225.71     10.58 o 
   5   8   7      342.51      358.69     12.63 o 
   6   8   7       92.26       87.21      8.59 o 
   7   8   7       49.76       44.86      7.87 o 
   8   8   7      118.59      119.85     10.70 o 
   9   8   7      149.40      139.56     12.87 o 
  10   8   7       62.36       75.00     11.10 o 
  -9   9   7        6.94        9.41     12.43 o 
  -8   9   7       90.64       63.17      9.55 o 
  -7   9   7      120.06      123.27     12.69 o 
  -6   9   7       19.70       12.21      8.33 o 
  -5   9   7      104.49      114.60      8.78 o 
  -4   9   7      145.07      155.45      9.85 o 
  -3   9   7      241.73      239.29     11.67 o 
  -2   9   7      362.55      355.38     12.92 o 
  -1   9   7      145.40      148.91      9.29 o 
   0   9   7     1049.81     1039.17     19.92 o 
   1   9   7      137.25      149.14      9.42 o 
   2   9   7      373.09      383.93     13.12 o 
   3   9   7      238.30      244.70     12.43 o 
   4   9   7      144.12      135.19      9.29 o 
   5   9   7       97.73      111.29      8.73 o 
   6   9   7       15.48       14.87      6.70 o 
   7   9   7      123.40      117.78      9.78 o 
   8   9   7       83.96      106.91     10.92 o 
   9   9   7        7.59        3.51      8.59 o 
  -8  10   7      102.08       90.78     12.90 o 
  -7  10   7      246.69      235.66     16.34 o 
  -6  10   7       23.51       21.70      9.82 o 
  -5  10   7      242.01      254.62     12.64 o 
  -4  10   7       38.20       36.12      7.94 o 
  -3  10   7      352.90      345.43     13.50 o 
  -2  10   7       22.75       29.43      6.82 o 
  -1  10   7       45.14       35.85      7.09 o 
   0  10   7       15.73       12.06      6.00 o 
   1  10   7       44.34       47.34      7.16 o 
   2  10   7       20.87       16.09      6.16 o 
   3  10   7      361.44      390.42     15.68 o 
   4  10   7       39.54       32.05      7.05 o 
   5  10   7      264.48      272.10     12.12 o 
   6  10   7       24.56       19.90      7.01 o 
   7  10   7      270.00      284.20     14.05 o 
   8  10   7      105.89       93.16     10.66 o 
  -7  11   7       54.57       62.19     11.64 o 
  -6  11   7      122.04      107.02     13.33 o 
  -5  11   7      152.69      135.62     11.32 o 
  -4  11   7      199.45      206.12     13.31 o 
  -3  11   7       27.99       33.23      8.35 o 
  -2  11   7       87.11       90.91     10.41 o 
  -1  11   7      100.92       95.47      9.46 o 
   0  11   7       15.79       15.49      6.54 o 
   1  11   7       96.95       94.24      8.69 o 
   2  11   7       88.16       74.93      8.25 o 
   3  11   7       29.04       33.13      7.15 o 
   4  11   7      201.82      237.00     11.77 o 
   5  11   7      158.03      168.72     11.37 o 
   6  11   7      129.07      124.70     10.54 o 
   7  11   7       60.12       64.46      9.56 o 
  -5  12   7      234.69      250.87     14.28 o 
  -4  12   7       35.81       34.48      8.60 o 
  -3  12   7      186.45      198.39     13.15 o 
  -2  12   7       41.53       40.86      9.14 o 
  -1  12   7      124.55      126.28     11.94 o 
   0  12   7      392.60      385.63     16.24 o 
   1  12   7      117.34       98.04     10.53 o 
   2  12   7       49.00       40.62      7.85 o 
   3  12   7      192.76      192.78     11.44 o 
   4  12   7       42.23       33.57      7.42 o 
   5  12   7      231.29      274.92     13.73 o 
  -2  13   7       27.75       14.02      9.49 o 
  -1  13   7       19.62       12.83      8.65 o 
   0  13   7       12.78       20.44      8.94 o 
   1  13   7       18.63       19.44      8.95 o 
   2  13   7       32.26       27.52      9.71 o 
   0   0   8      209.66      223.86     17.59 o 
   1   0   8       70.51       61.45      8.45 o 
   2   0   8       35.31       39.21      7.69 o 
   3   0   8      177.64      167.70     11.23 o 
   4   0   8      849.39      849.57     20.80 o 
   5   0   8       22.98       19.66      6.81 o 
   6   0   8      445.38      448.36     16.71 o 
   7   0   8      155.81      162.96     12.71 o 
   8   0   8      352.48      377.73     19.91 o 
   9   0   8       85.06       74.04     11.39 o 
  10   0   8      169.89      156.90     14.04 o 
 -10   1   8        5.78       10.09      7.80 o 
  -9   1   8       21.18       15.35      8.39 o 
  -8   1   8       46.49       54.55     10.77 o 
  -7   1   8      147.72      135.07     10.29 o 
  -6   1   8       87.62      101.48      9.54 o 
  -5   1   8      123.30      125.20      9.51 o 
  -4   1   8       37.75       33.82      7.43 o 
  -3   1   8       60.93       57.33      7.98 o 
  -2   1   8       22.22       27.66      6.67 o 
  -1   1   8        3.17       -5.56      5.56 o 
   0   1   8       52.93       41.08      7.14 o 
   1   1   8        2.60       -5.29      5.29 o 
   2   1   8       23.47       17.47      6.35 o 
   3   1   8       63.71       60.14      8.05 o 
   4   1   8       35.92       42.04      7.42 o 
   5   1   8      120.99      124.45      9.61 o 
   6   1   8       89.23       91.39      8.82 o 
   7   1   8      139.59      148.63     11.04 o 
   8   1   8       51.85       44.43      8.33 o 
   9   1   8       18.68       12.28      8.77 o 
  10   1   8        5.49        4.66      8.34 o 
 -10   2   8      301.58      313.76     21.13 o 
  -9   2   8       47.27       51.33      9.50 o 
  -8   2   8      159.53      168.59     13.38 o 
  -7   2   8       51.62       58.66      9.96 o 
  -6   2   8      589.65      582.11     16.13 o 
  -5   2   8       40.70       35.07      6.98 o 
  -4   2   8      472.59      497.60     15.54 o 
  -3   2   8       91.55       93.70      8.81 o 
  -2   2   8      687.53      625.29     16.90 o 
  -1   2   8       22.89       20.46      6.61 o 
   0   2   8       58.28       67.04      8.16 o 
   1   2   8       21.52       13.65      6.30 o 
   2   2   8      718.94      737.73     24.04 o 
   3   2   8       94.98      104.75      9.17 o 
   4   2   8      455.13      436.33     20.93 o 
   5   2   8       40.77       39.17      7.37 o 
   6   2   8      614.67      602.11     16.95 o 
   7   2   8       49.54       49.51      8.15 o 
   8   2   8      172.07      168.38     12.21 o 
   9   2   8       47.13       54.34      8.52 o 
  10   2   8      301.32      305.26     18.13 o 
 -10   3   8       36.04       34.43     11.94 o 
  -9   3   8       74.76       79.39     10.01 o 
  -8   3   8      111.98      117.12     11.84 o 
  -7   3   8       53.63       49.39     10.97 o 
  -6   3   8       74.14       67.63      8.28 o 
  -5   3   8      241.61      238.54     13.10 o 
  -4   3   8      128.09      122.92      9.76 o 
  -3   3   8       98.18      104.90      9.12 o 
  -2   3   8       91.73       72.94      8.38 o 
  -1   3   8      115.41      120.35      9.65 o 
   0   3   8      304.42      293.27     12.93 o 
   1   3   8      108.77       99.76      9.24 o 
   2   3   8       88.76       91.35      9.12 o 
   3   3   8       95.62      115.30     10.18 o 
   4   3   8      126.13       99.98      9.33 o 
   5   3   8      224.10      226.06     11.94 o 
   6   3   8       77.38       78.60      8.70 o 
   7   3   8       46.60       52.71      8.34 o 
   8   3   8      119.87      108.87     11.10 o 
   9   3   8       74.95       63.49      9.47 o 
  10   3   8       37.22       33.97      8.14 o 
  -9   4   8       30.51       25.99      7.80 o 
  -8   4   8      136.53      129.44     12.16 o 
  -7   4   8       43.50       45.07      9.58 o 
  -6   4   8      131.10      157.32     10.74 o 
  -5   4   8       91.10       86.20      8.44 o 
  -4   4   8      700.27      741.48     17.52 o 
  -3   4   8      106.12       99.52      8.74 o 
  -2   4   8      553.61      604.67     17.13 o 
  -1   4   8       47.25       40.70      7.35 o 
   0   4   8      972.58      935.05     20.97 o 
   1   4   8       51.85       44.18      7.69 o 
   2   4   8      526.77      493.26     15.93 o 
   3   4   8      109.54      119.75      9.85 o 
   4   4   8      702.62      712.50     18.58 o 
   5   4   8       93.66       89.39      9.09 o 
   6   4   8      140.47      129.34     10.17 o 
   7   4   8       43.54       34.08      7.86 o 
   8   4   8      139.23      136.09     12.39 o 
   9   4   8       32.34       26.60      8.73 o 
  -9   5   8       12.71        8.77     10.35 o 
  -8   5   8       65.38       60.91      9.86 o 
  -7   5   8       41.25       27.29      8.82 o 
  -6   5   8       42.18       31.67      7.85 o 
  -5   5   8        3.11       12.35      6.60 o 
  -4   5   8      149.21      138.52     10.01 o 
  -3   5   8      163.81      166.06     12.27 o 
  -2   5   8       21.59       17.59      6.44 o 
  -1   5   8       91.69      112.94      9.56 o 
   0   5   8       22.85       27.63      7.08 o 
   1   5   8       90.80       93.59      9.31 o 
   2   5   8       21.70       22.59      7.03 o 
   3   5   8      176.53      162.89     11.02 o 
   4   5   8      146.42      138.01     11.18 o 
   5   5   8        3.65        2.16      6.49 o 
   6   5   8       41.93       41.24      8.04 o 
   7   5   8       37.56       42.51      8.54 o 
   8   5   8       61.53       76.61     13.66 o 
   9   5   8       15.25        9.20      8.30 o 
  -8   6   8      116.95      110.60     11.38 o 
  -7   6   8       62.61       53.29     10.25 o 
  -6   6   8      235.28      228.01     15.22 o 
  -5   6   8       23.27       15.57      6.91 o 
  -4   6   8      191.07      205.24     11.31 o 
  -3   6   8       74.11       61.41      7.91 o 
  -2   6   8      634.68      610.48     16.44 o 
  -1   6   8      155.67      156.97     10.17 o 
   0   6   8      456.93      463.63     15.87 o 
   1   6   8      153.04      156.66     10.87 o 
   2   6   8      621.37      609.90     17.60 o 
   3   6   8       69.39       63.34      8.67 o 
   4   6   8      157.73      156.05     11.09 o 
   5   6   8       22.66       16.44      7.08 o 
   6   6   8      226.89      214.95     12.21 o 
   7   6   8       67.63       64.43      9.53 o 
   8   6   8      116.89      103.71     11.23 o 
  -7   7   8       26.32       19.02      8.34 o 
  -6   7   8       46.31       39.20      9.29 o 
  -5   7   8       57.03       43.64      7.47 o 
  -4   7   8       73.42       64.37      8.52 o 
  -3   7   8       59.46       55.24      7.78 o 
  -2   7   8       29.27       22.29      6.51 o 
  -1   7   8       92.27       85.72      8.25 o 
   0   7   8       84.63       63.85      8.38 o 
   1   7   8      100.14      105.69      9.44 o 
   2   7   8       29.87       30.04      7.54 o 
   3   7   8       64.48       59.64      8.46 o 
   4   7   8       75.26       77.84      9.43 o 
   5   7   8       64.46       56.13      8.75 o 
   6   7   8       44.80       47.61      8.46 o 
   7   7   8       26.67       25.40      8.42 o 
  -6   8   8      130.63      134.21     12.35 o 
  -5   8   8       62.76       65.02      8.70 o 
  -4   8   8      143.73      143.34     10.36 o 
  -3   8   8      183.94      188.97     11.97 o 
  -2   8   8      135.30      134.39     10.09 o 
  -1   8   8       99.49       87.28      8.59 o 
   0   8   8      261.61      270.72     12.13 o 
   1   8   8       89.25       88.34      8.69 o 
   2   8   8      132.70      155.31     10.68 o 
   3   8   8      169.84      167.05     11.63 o 
   4   8   8      154.02      163.16     11.65 o 
   5   8   8       68.38       68.65      9.26 o 
   6   8   8      127.51      147.06     11.34 o 
  -5   9   8       18.69        4.45      6.95 o 
  -4   9   8       17.45       14.49      7.16 o 
  -3   9   8       42.85       43.00      8.22 o 
  -2   9   8       24.46       20.13      7.09 o 
  -1   9   8       32.72       25.79      7.37 o 
   0   9   8       50.73       42.44      7.48 o 
   1   9   8       36.32       33.81      7.31 o 
   2   9   8       24.48       34.36      7.18 o 
   3   9   8       44.53       44.59      8.22 o 
   4   9   8       16.57       24.77      7.99 o 
   5   9   8       17.14       15.88      7.83 o 
  -3  10   8       37.45       42.47      8.78 o 
  -2  10   8      256.04      276.03     13.71 o 
  -1  10   8        6.00        1.85      6.69 o 
   0  10   8       95.10       92.33      9.51 o 
   1  10   8        6.83        3.26      6.36 o 
   2  10   8      265.65      273.30     12.78 o 
   3  10   8       33.36       26.56      7.74 o 
   1   0   9       89.86      101.85     11.36 o 
   2   0   9       79.16       60.95      9.72 o 
   3   0   9       37.41       32.69      8.63 o 
   4   0   9      114.29      101.31     10.59 o 
   5   0   9      210.84      208.89     13.13 o 
   6   0   9       40.52       39.54     12.37 o 
  -6   1   9      128.84      129.47     38.21 o 
  -5   1   9       10.73       -1.49      7.89 o 
  -4   1   9      121.94      131.46     11.50 o 
  -3   1   9       55.82       46.77      8.98 o 
  -2   1   9      251.44      254.83     14.15 o 
  -1   1   9       78.22       78.01     10.14 o 
   0   1   9      171.03      175.73     12.82 o 
   1   1   9       78.87       63.13      9.69 o 
   2   1   9      222.99      224.38     13.78 o 
   3   1   9       57.24       52.70     10.44 o 
   4   1   9      120.22      121.95     11.23 o 
   5   1   9       10.69       18.87      7.76 o 
  -5   2   9       51.12       54.52      9.72 o 
  -4   2   9       48.78       48.70      9.13 o 
  -3   2   9      201.49      212.57     13.43 o 
  -2   2   9       15.12       20.46      8.02 o 
  -1   2   9      154.03      181.90     12.88 o 
   0   2   9       44.32       50.74      9.21 o 
   1   2   9      161.28      139.05     11.89 o 
   2   2   9       15.16       10.43      7.87 o 
   3   2   9      213.85      188.37     17.37 o 
   4   2   9       48.77       53.98      9.44 o 
   5   2   9       50.54       58.40      9.36 o 
  -5   3   9       35.91       28.44      8.38 o 
  -4   3   9      261.66      268.96     14.11 o 
  -3   3   9       23.56       11.06      6.97 o 
  -2   3   9      292.57      299.53     15.10 o 
  -1   3   9       55.95       53.37      8.93 o 
   0   3   9       38.51       44.54      8.41 o 
   1   3   9       54.20       57.03      9.03 o 
   2   3   9      275.76      274.78     13.86 o 
   3   3   9       23.53       21.26      7.72 o 
   4   3   9      248.15      261.51     13.84 o 
   5   3   9       34.55       35.28      8.29 o 
  -4   4   9       42.31       34.15      8.69 o 
  -3   4   9      204.59      207.89     12.58 o 
  -2   4   9       27.18       26.04      7.88 o 
  -1   4   9      145.04      161.58     11.80 o 
   0   4   9      158.06      139.46     11.28 o 
   1   4   9      149.17      149.68     11.41 o 
   2   4   9       27.34       25.21      7.99 o 
   3   4   9      211.48      219.44     13.04 o 
   4   4   9       42.94       32.78      8.40 o 
  -3   5   9       27.75       20.46      8.23 o 
  -2   5   9       66.28       73.90      9.51 o 
  -1   5   9       18.67       16.66      7.79 o 
   0   5   9      210.88      198.10     12.75 o 
   1   5   9       18.73       14.11      7.59 o 
   2   5   9       71.30       71.72      9.45 o 
   3   5   9       28.64       12.48      7.53 o 
  -1   6   9       99.94       91.51     24.52 o 
   0   6   9       75.82       80.60     11.96 o 
   1   6   9      103.71       88.40     17.68 o 
                                                 
 
